# Supplementary material for: Genetic and systems level analysis of Drosophila sticky/citron kinase and dFmr1 mutants reveals common regulation of genetic networks
Source: BMC Syst Biol. 2008 Nov 25;2:101. doi: 10.1186/1752-0509-2-101 (PMC2610033; doi:10.1186/1752-0509-2-101)
Supplement: Additional file 1 — Expression profiles for all genes in sticky mutants compared to wild-type. For each gene, log fold changes are reported for sticky mutants compared to wild-type controls. Also included are moderated t-statistics (t), raw p-values, Benjamini Hochberg adjusted p-values, log odds scores (B), and q-values. Genes are sorted based on significance of expression changes. The table can be viewed in Microsoft Excel. [file 1752-0509-2-101-S1.xls]

## Sheet: Sheet1
commonName	ID	logFC	t	P.Value	adj.P.Val	B	q-value
CG3397	19347	-3.40091	-20.0055	2.45095e-16	3.83181e-12	25.5682	1.29734e-12
Cyp4d8	10615	1.18331	12.3832	7.86689e-12	6.14955e-08	16.8081	2.08369e-08
CG4363	2669	1.50497	11.9136	1.73985e-11	9.06692e-08	16.0875	3.07126e-08
CG4653	6651	1.21359	11.6258	2.86171e-11	1.03943e-07	15.6329	3.51606e-08
MtnC	21441	1.27921	11.5401	3.32427e-11	1.03943e-07	15.4956	3.51606e-08
CG1894	23723	-1.82692	-11.2819	5.24775e-11	1.36739e-07	15.0762	4.63336e-08
Ugt86Dd	19173	1.49933	11.0902	7.39943e-11	1.49204e-07	14.7594	5.05036e-08
CG17352	10387	1.24272	11.0729	7.63483e-11	1.49204e-07	14.7305	5.05036e-08
CG17352	10385	1.28117	10.6739	1.58345e-10	2.75063e-07	14.0549	9.29614e-08
CG3434	10079	1.0613	10.5154	2.12646e-10	3.32451e-07	13.7807	1.12789e-07
CG11517	23921	1.08743	10.2816	3.30283e-10	4.64656e-07	13.3702	1.57534e-07
PGRP-LA	10029	1.01727	10.2412	3.56651e-10	4.64656e-07	13.2984	1.57534e-07
CG7381	19709	0.893454	9.98994	5.77402e-10	6.94393e-07	12.8474	2.35028e-07
PGRP-LA	10027	0.906817	9.92471	6.55166e-10	7.31633e-07	12.7289	2.47743e-07
CG4734	27131	1.61823	9.72461	9.68525e-10	1.00946e-06	12.3616	3.42075e-07
CG16727	21281	1.26114	9.47987	1.57283e-09	1.43776e-06	11.9048	4.88342e-07
CG4174	7927	0.950014	9.46889	1.6077e-09	1.43776e-06	11.8841	4.88342e-07
CG5506	8005	1.13028	9.45429	1.65534e-09	1.43776e-06	11.8565	4.88342e-07
Dl	21205	1.06533	9.42309	1.76202e-09	1.44986e-06	11.7976	4.90509e-07
CG32212	7623	1.73705	9.13777	3.13748e-09	2.45257e-06	11.2518	8.31357e-07
CG32247	5123	-1.07794	-9.08152	3.51977e-09	2.62038e-06	11.1428	8.87588e-07
CG3739	21241	1.39871	9.0293	3.91773e-09	2.76974e-06	11.0412	9.37033e-07
CG31681	12071	1.36144	9.01019	4.0747e-09	2.76974e-06	11.0039	9.37033e-07
CG18547	19351	1.09021	8.9279	4.82834e-09	3.10376e-06	10.8428	1.05058e-06
CG9396	18739	1.17113	8.91459	4.96315e-09	3.10376e-06	10.8167	1.05058e-06
lectin-37Db	30197	0.7703	8.84815	5.69638e-09	3.42527e-06	10.6857	1.16089e-06
CG13482	8941	1.05898	8.62492	9.08868e-09	5.26268e-06	10.2411	1.78274e-06
mthl6	10551	0.943799	8.54827	1.06861e-08	5.78375e-06	10.0867	1.95377e-06
CG11342	5167	-1.11365	-8.54641	1.07285e-08	5.78375e-06	10.083	1.95377e-06
CG15375	937	0.967342	8.4586	1.29277e-08	6.73708e-06	9.90505	2.27697e-06
CG13325	27079	1.17479	8.41618	1.41519e-08	7.13711e-06	9.81868	2.42558e-06
CG8952	6473	0.945378	8.31962	1.74031e-08	8.36401e-06	9.62111	2.84019e-06
PGRP-SB1	8289	1.08939	8.31294	1.76546e-08	8.36401e-06	9.6074	2.84019e-06
CG31961	11607	1.01123	8.29467	1.8362e-08	8.44326e-06	9.56985	2.86568e-06
PGRP-LC	29489	0.981363	8.15268	2.49556e-08	1.11155e-05	9.27632	3.76553e-06
CG13324	27199	1.07972	8.14102	2.55955e-08	1.11155e-05	9.25208	3.76553e-06
CG7506	10595	0.821587	8.1208	2.6745e-08	1.13008e-05	9.21002	3.82118e-06
Hsc70-2	19677	-0.944645	-8.01167	3.39355e-08	1.39618e-05	8.98189	4.72394e-06
CG4842	8355	0.841783	7.98422	3.6039e-08	1.4447e-05	8.92423	4.88794e-06
CG4174	31137	0.997448	7.9693	3.7238e-08	1.45545e-05	8.89285	4.9246e-06
Ag5r2	6101	0.845879	7.9551	3.8417e-08	1.4649e-05	8.86296	4.95947e-06
PGRP-LC	29491	0.947171	7.89169	4.41712e-08	1.64422e-05	8.72907	5.57264e-06
CG14189	7161	0.803408	7.83765	4.97702e-08	1.80955e-05	8.61453	6.13266e-06
CG10827	21675	0.732875	7.78982	5.53349e-08	1.92441e-05	8.51276	6.51907e-06
mex1	8717	0.868158	7.78936	5.53912e-08	1.92441e-05	8.51179	6.51907e-06
CG8671	17767	0.817365	7.7667	5.82488e-08	1.97223e-05	8.46347	6.68105e-06
CG18067	25073	0.885184	7.75872	5.92907e-08	1.97223e-05	8.44644	6.68105e-06
CG10910	29683	0.877443	7.71581	6.52323e-08	2.12467e-05	8.35468	7.19274e-06
CG16749	18643	0.931284	7.65496	7.47255e-08	2.3842e-05	8.22409	8.07259e-06
CG8550	27409	0.734817	7.62947	7.91116e-08	2.47366e-05	8.16924	8.37712e-06
CG11086	29047	0.840248	7.60555	8.34703e-08	2.55877e-05	8.11767	8.66971e-06
CG30360	28587	1.82618	7.57351	8.96965e-08	2.69676e-05	8.04846	9.13434e-06
CG30047	27355	0.86465	7.54827	9.49348e-08	2.76917e-05	7.99385	9.37459e-06
neuroligin	14459	1.10169	7.54495	9.56475e-08	2.76917e-05	7.98666	9.37459e-06
CG30360	28585	1.81887	7.52589	9.98434e-08	2.81687e-05	7.94534	9.5504e-06
CG7968	16345	1.05036	7.52122	1.00898e-07	2.81687e-05	7.93522	9.5504e-06
CG15194	5425	0.877317	7.50542	1.04559e-07	2.85589e-05	7.90093	9.67756e-06
CG9463	15049	1.46221	7.49957	1.0595e-07	2.85589e-05	7.88821	9.67756e-06
insc	2401	0.827605	7.46808	1.13761e-07	3.01447e-05	7.81973	1.02315e-05
Sr-CI	11585	0.834092	7.37265	1.41246e-07	3.6804e-05	7.61129	1.24439e-05
CG5107	23039	0.772929	7.35852	1.4586e-07	3.71909e-05	7.58032	1.25549e-05
Lip3	19769	1.02578	7.35364	1.47488e-07	3.71909e-05	7.56962	1.25549e-05
CG13794	14705	0.723097	7.32724	1.56629e-07	3.88688e-05	7.51168	1.31962e-05
CG8661	6837	0.752906	7.31454	1.61234e-07	3.93863e-05	7.48375	1.33209e-05
Hn	10575	0.855023	7.29836	1.67297e-07	4.02389e-05	7.44816	1.36048e-05
CG12947	18785	0.738796	7.28157	1.73842e-07	4.11794e-05	7.41117	1.39603e-05
CG3552	10063	0.817559	7.23861	1.91801e-07	4.44752e-05	7.31637	1.50292e-05
CG16905	18797	0.755118	7.23488	1.93445e-07	4.44752e-05	7.30814	1.50292e-05
CG7384	15675	0.7285	7.21539	2.02285e-07	4.58337e-05	7.26504	1.55021e-05
Fatp	15673	0.891634	7.10916	2.58306e-07	5.70448e-05	7.02917	1.93424e-05
GstD3	19449	0.75716	7.10515	2.60709e-07	5.70448e-05	7.02023	1.93424e-05
MED10	8467	1.05113	7.10184	2.62711e-07	5.70448e-05	7.01285	1.93424e-05
CG8997	16363	1.1689	7.08083	2.75774e-07	5.90611e-05	6.966	2.00205e-05
CG18577	19103	0.757555	7.0574	2.91132e-07	6.15076e-05	6.91368	2.08233e-05
CG9527	30047	0.646974	7.02019	3.17346e-07	6.61518e-05	6.83043	2.23813e-05
CG31091	23143	0.895104	7.00302	3.3025e-07	6.70066e-05	6.79194	2.26746e-05
CG12682	1073	0.759595	7.00027	3.32361e-07	6.70066e-05	6.78578	2.26746e-05
CG13492	2671	0.750863	6.99776	3.34305e-07	6.70066e-05	6.78015	2.26746e-05
CG7046	22029	1.22797	6.98206	3.46721e-07	6.8138e-05	6.74493	2.31006e-05
nol	9701	0.822619	6.97966	3.48666e-07	6.8138e-05	6.73953	2.31006e-05
CG4784	8417	0.799675	6.9333	3.88392e-07	7.49645e-05	6.63528	2.5365e-05
Cyp309a2	11999	0.797572	6.92239	3.98395e-07	7.59574e-05	6.61072	2.57014e-05
CG10469	10989	0.774472	6.9099	4.10174e-07	7.7261e-05	6.58256	2.61574e-05
CG33306	16365	1.04503	6.88994	4.29739e-07	7.94553e-05	6.53753	2.69124e-05
RpL12	3389	0.74767	6.88771	4.31988e-07	7.94553e-05	6.53249	2.69124e-05
CG5945	16173	0.788702	6.86928	4.51002e-07	8.1988e-05	6.49085	2.77694e-05
CG10205	26671	0.719971	6.86295	4.57729e-07	8.22544e-05	6.47654	2.78762e-05
CG16965	15909	0.710629	6.85653	4.6465e-07	8.25492e-05	6.46204	2.79807e-05
Cyp4d20	4585	0.924015	6.81988	5.06306e-07	8.89392e-05	6.37904	3.01057e-05
Rtc1	5931	0.63964	6.75387	5.91212e-07	0.0001027	6.22913	3.47723e-05
CG17327	19701	0.691516	6.73426	6.19146e-07	0.000106371	6.18448	3.60195e-05
MtnA	18821	0.896373	6.69379	6.8113e-07	0.000115748	6.09218	3.91965e-05
CG17244	22171	0.693154	6.65936	7.38842e-07	0.00012413	6.01349	4.20242e-05
LvpD	28579	0.901662	6.65509	7.46339e-07	0.00012413	6.00373	4.20242e-05
CG11236	14449	0.858352	6.64235	7.69182e-07	0.000126583	5.97455	4.28638e-05
CG33080	1285	0.724549	6.58865	8.73553e-07	0.000142056	5.85141	4.80942e-05
CG6094	15593	0.722196	6.5849	8.81373e-07	0.000142056	5.84279	4.80942e-05
CG31606	14807	0.68298	6.54645	9.65665e-07	0.0001528	5.75438	5.1776e-05
CG10205	26673	0.761972	6.54562	9.67584e-07	0.0001528	5.75246	5.1776e-05
CG10444	25205	0.71893	6.39804	1.37612e-06	0.000215143	5.41138	7.30747e-05
CG30447	25253	0.942514	6.38392	1.4235e-06	0.000220346	5.3786	7.44484e-05
smp-30	20129	1.58003	6.3781	1.44347e-06	0.000221248	5.3651	7.47568e-05
Tsf1	7007	1.58025	6.37384	1.45831e-06	0.000221351	5.35519	7.50592e-05
Jon65Aii	10951	0.764596	6.35285	1.53362e-06	0.000230545	5.30641	7.79016e-05
SytIV	17919	0.767272	6.34282	1.57101e-06	0.000233916	5.28308	7.91769e-05
fh	2063	0.679983	6.31941	1.66192e-06	0.000245118	5.22857	8.29259e-05
CG12946	18823	0.764733	6.31051	1.6979e-06	0.000246528	5.20782	8.33515e-05
CG17600	11429	0.552978	6.30925	1.70302e-06	0.000246528	5.2049	8.33515e-05
lambdaTry	27685	0.749085	6.29835	1.74828e-06	0.000250758	5.17949	8.50158e-05
CR33258	8445	0.921416	6.28816	1.79169e-06	0.000254647	5.15573	8.61685e-05
KCNQ	28015	0.635881	6.27092	1.86767e-06	0.000263056	5.11548	8.92086e-05
CG32207	7707	1.26815	6.23426	2.04033e-06	0.000284808	5.0298	9.64496e-05
CG32055	9843	0.826397	6.14087	2.55748e-06	0.000353838	4.81083	0.00011984
CG33796	30417	0.67418	6.13649	2.58481e-06	0.000354481	4.80053	0.00011984
tgy	7253	0.679036	6.11516	2.72203e-06	0.000370054	4.75038	0.000125245
CG3437	10081	0.814944	6.09376	2.86721e-06	0.000386431	4.70001	0.000131012
CDase	24271	0.713414	6.08262	2.9459e-06	0.000393643	4.67376	0.000133513
CG6164	22501	0.68119	6.06821	3.05094e-06	0.000404224	4.63979	0.000136869
CG11500	23941	0.716897	6.052	3.17359e-06	0.000416805	4.60158	0.000141059
cer	25411	0.76142	6.0487	3.19922e-06	0.000416805	4.59378	0.000141207
smp-30	20131	1.18485	6.03991	3.26844e-06	0.000422304	4.57302	0.000143104
CG6733	22195	0.641	6.02451	3.39336e-06	0.000434851	4.53666	0.000147139
CG12375	14907	0.607248	6.0188	3.44086e-06	0.000437353	4.52318	0.000148095
cln3	8023	0.614484	5.95494	4.02107e-06	0.000506979	4.37208	0.000171669
Amyrel	26199	0.941804	5.9464	4.10586e-06	0.000511764	4.35184	0.000173147
CG14357	19975	0.589035	5.94455	4.12449e-06	0.000511764	4.34745	0.000173147
CG8129	18593	0.642835	5.92598	4.31617e-06	0.000530558	4.3034	0.000179543
CG7953	16343	0.873528	5.92337	4.34383e-06	0.000530558	4.29721	0.000179543
CG32444	13005	1.7057	5.91528	4.43064e-06	0.00053679	4.27801	0.000181668
CG13309	10249	0.752775	5.91226	4.46352e-06	0.00053679	4.27084	0.000181668
CG31742	17045	0.721364	5.89647	4.63949e-06	0.000553694	4.23334	0.000187558
CG10659	17565	0.702377	5.88345	4.78988e-06	0.000567311	4.20241	0.000192154
CG16996	15979	0.58844	5.87574	4.88118e-06	0.000571854	4.1841	0.000193633
Cbl	10311	0.59073	5.87406	4.90139e-06	0.000571854	4.18009	0.000193633
CG8562	10647	0.6804	5.86787	4.97626e-06	0.000576288	4.16539	0.000195337
CG11455	12533	0.73838	5.84265	5.29391e-06	0.000608566	4.10537	0.00020597
CG30430	3837	0.66697	5.82723	5.49817e-06	0.000625721	4.06866	0.000211811
Cyp12a4	21189	0.567739	5.82452	5.53494e-06	0.000625721	4.06219	0.000211811
Pbprp2	11335	0.623428	5.82242	5.56355e-06	0.000625721	4.05719	0.000211811
CG31446	20345	0.796365	5.81953	5.60323e-06	0.000625721	4.0503	0.000211811
CG31313	20073	0.89043	5.80624	5.78924e-06	0.000638772	4.01863	0.000216286
CAH2	9349	0.582459	5.80535	5.80182e-06	0.000638772	4.01652	0.000216286
CG5681	17043	-0.688038	-5.79971	5.88295e-06	0.000643175	4.00305	0.000217736
CkIIalpha-i3	4063	0.645417	5.79015	6.02284e-06	0.000653897	3.98026	0.000221372
CG10126	19641	0.766685	5.77542	6.24509e-06	0.00067335	3.94511	0.000228244
CG13766	14435	0.508693	5.76774	6.36427e-06	0.000681499	3.92678	0.000230671
CG4774	23125	0.480187	5.75994	6.48763e-06	0.000689984	3.90816	0.000233784
PGRP-LF	10031	0.78203	5.72693	7.0373e-06	0.000743386	3.82928	0.000251883
CG17242	12073	0.667481	5.72062	7.14782e-06	0.000745363	3.81416	0.000252408
CG30151	25151	0.680422	5.72041	7.15137e-06	0.000745363	3.81368	0.000252408
l(3)70Da	8993	0.538856	5.69695	7.57752e-06	0.00078455	3.75754	0.000265816
CG3788	3089	-0.622113	-5.68696	7.76676e-06	0.000798852	3.73361	0.000270686
c12.1	2017	0.66466	5.67757	7.94897e-06	0.000804451	3.71112	0.000272521
CG13743	28435	0.608035	5.67493	8.00085e-06	0.000804451	3.70481	0.000272521
CG10062	25369	0.629131	5.67404	8.01855e-06	0.000804451	3.70267	0.000272521
CG7916	16341	0.760603	5.67181	8.06282e-06	0.000804451	3.69733	0.000272521
CG1359	24153	-0.624531	-5.67103	8.07847e-06	0.000804451	3.69545	0.000272521
CG5096	15475	0.594155	5.66442	8.2115e-06	0.000809834	3.67961	0.000274302
CG13315	10169	0.735158	5.6632	8.23613e-06	0.000809834	3.6767	0.000274302
CG32108	9243	0.526345	5.65845	8.33353e-06	0.000810182	3.6653	0.000274302
CG11796	12697	0.925826	5.65797	8.34331e-06	0.000810182	3.66416	0.000274302
CG32642	5747	-0.696942	-5.65138	8.48042e-06	0.000818413	3.64835	0.000277184
CG6640	9853	0.672059	5.63955	8.73202e-06	0.000837524	3.61999	0.000283606
fzo	22261	0.628485	5.6324	8.88784e-06	0.000843952	3.60284	0.000285817
CG14063	23727	0.619182	5.62916	8.95947e-06	0.000843952	3.59505	0.000285817
CG4757	19099	1.45159	5.62909	8.96099e-06	0.000843952	3.59489	0.000285817
CG8249	26451	0.617262	5.60289	9.5614e-06	0.000895107	3.53198	0.00030313
CG30154	25071	0.652412	5.5851	9.99204e-06	0.000929854	3.48926	0.00031488
CG3734	21237	0.78116	5.54788	1.09581e-05	0.00101285	3.39975	0.000342635
Tsp42Ec	25021	0.732777	5.54585	1.10134e-05	0.00101285	3.39486	0.000342635
CG7408	7981	0.724886	5.53341	1.13587e-05	0.00103849	3.36492	0.000353018
PGRP-SC1a	28509	0.711925	5.52452	1.16121e-05	0.00105549	3.34352	0.000357123
tau	23583	0.778948	5.51925	1.17651e-05	0.00106321	3.33083	0.00036118
CG17633	15245	0.551504	5.49801	1.24027e-05	0.00111439	3.27964	0.000377364
CG31451	22437	-0.824755	-5.47856	1.30169e-05	0.00115724	3.23277	0.000391128
CG9672	6719	0.720845	5.47823	1.30276e-05	0.00115724	3.23197	0.000391128
CG13833	22215	0.748127	5.47085	1.32691e-05	0.00117203	3.21416	0.000397893
CG4461	10043	0.676109	5.46768	1.33741e-05	0.00117466	3.20651	0.000398633
Or24a	11609	0.72109	5.46318	1.35245e-05	0.00118124	3.19567	0.000399364
CG1835	11289	0.593549	5.45621	1.37609e-05	0.00119521	3.17886	0.000405971
vanin-like	1351	1.0306	5.45182	1.39121e-05	0.00120167	3.16826	0.000406653
CG3153	19929	0.698116	5.43725	1.44262e-05	0.00123922	3.13308	0.000418967
CG1208	13369	0.750678	5.42802	1.47613e-05	0.00126108	3.11081	0.000428251
CG5059	12683	0.789087	5.41776	1.51435e-05	0.00128671	3.08602	0.000434557
hgo	15783	0.99317	5.40445	1.56542e-05	0.00131687	3.05386	0.000445475
Gal	14271	0.850972	5.40405	1.56696e-05	0.00131687	3.0529	0.000445475
CG1246	4547	0.659235	5.40069	1.58017e-05	0.00131687	3.04476	0.000445475
CG8329	9955	0.787767	5.39891	1.58718e-05	0.00131687	3.04047	0.000445475
CG13689	12473	0.578755	5.3977	1.59197e-05	0.00131687	3.03755	0.000445475
CG1835	11287	0.724045	5.39429	1.60556e-05	0.00132112	3.02931	0.000448705
Adh	31161	0.645375	5.39024	1.62184e-05	0.00132753	3.01952	0.000449128
kirre	825	-0.672433	-5.38639	1.63749e-05	0.00133336	3.01021	0.000452304
CG6432	22599	0.663868	5.38205	1.65533e-05	0.0013409	2.9997	0.000455448
CG8908	25157	0.588332	5.36	1.74892e-05	0.00140941	2.94638	0.000477666
CG31157	19679	-0.668443	-5.353	1.77976e-05	0.00142096	2.92943	0.000480897
sina	8265	0.484191	5.35262	1.78143e-05	0.00142096	2.92852	0.000480897
CG31606	14805	0.548213	5.32129	1.92638e-05	0.00152878	2.85267	0.000518775
CG11155	29189	0.591054	5.30797	1.99155e-05	0.00157252	2.82041	0.000532201
phr6-4	17649	-0.666796	-5.29565	2.05384e-05	0.00161355	2.79056	0.000545493
CG12398	6161	0.628705	5.26443	2.22062e-05	0.00173586	2.71486	0.000587775
CG17327	19699	0.602595	5.25408	2.27892e-05	0.00177257	2.68975	0.000600305
CG3961	7877	0.542329	5.25127	2.29498e-05	0.00177623	2.68294	0.000600305
CG8062	7215	0.541088	5.24111	2.35411e-05	0.00181302	2.65828	0.000612999
Cyp12c1	7893	0.808797	5.23899	2.3666e-05	0.00181369	2.65315	0.000615186
CG9186	4221	1.13279	5.22911	2.42591e-05	0.00184807	2.62915	0.000627207
CG15533	24247	0.934415	5.2276	2.43509e-05	0.00184807	2.62549	0.000627207
Reg-3	2043	0.672025	5.22334	2.46122e-05	0.00185887	2.61515	0.000629293
CG14820	10715	0.683913	5.21897	2.48827e-05	0.00187026	2.60455	0.000633406
CG2641	18171	0.594492	5.21706	2.50021e-05	0.00187026	2.59991	0.000633406
CG8774	19731	0.67096	5.20874	2.55288e-05	0.00190056	2.57971	0.000642997
Cyp12a5	21187	0.660362	5.20593	2.5709e-05	0.0019049	2.57289	0.000644969
CG7000	21637	0.563186	5.20308	2.58936e-05	0.00190953	2.56596	0.000646922
Est-6	9353	0.566363	5.20026	2.60766e-05	0.001914	2.55913	0.000648857
Surf1	10721	0.527799	5.18931	2.68022e-05	0.00195806	2.53253	0.000663146
CG16904	18813	0.484886	5.18693	2.69628e-05	0.00196064	2.52674	0.000664987
aay	10053	0.530572	5.1821	2.72915e-05	0.00197535	2.515	0.000669263
CG31749	17095	0.554463	5.17718	2.763e-05	0.00199063	2.50305	0.0006735
CG1468	2125	0.605775	5.17524	2.77649e-05	0.00199118	2.49833	0.000675268
l(1)10Bb	5371	0.524326	5.17138	2.80348e-05	0.00200135	2.48896	0.000677021
CG14375	19761	0.885402	5.16737	2.83184e-05	0.00201241	2.4792	0.000681164
CG6295	23363	0.610044	5.14869	2.96765e-05	0.00209938	2.43381	0.000711627
CG9080	27793	0.616404	5.14445	2.99939e-05	0.00210477	2.4235	0.000712368
CG7045	22027	0.805283	5.14408	3.00219e-05	0.00210477	2.42259	0.000712368
CG32186	8033	0.585349	5.12724	3.13179e-05	0.00218582	2.38164	0.000739919
CG10013	19443	0.554522	5.1248	3.15104e-05	0.00218948	2.3757	0.000741338
CG5793	21623	0.565453	5.11681	3.21483e-05	0.00221551	2.35628	0.000751135
CG17009	15175	0.698319	5.11657	3.21684e-05	0.00221551	2.35568	0.000751135
tgy	30735	0.664988	5.11257	3.24923e-05	0.00222374	2.34597	0.000753825
Tsp29Fa	15061	0.654788	5.11159	3.25724e-05	0.00222374	2.34359	0.000753825
CG3344	4075	0.587656	5.10713	3.29396e-05	0.00223903	2.33272	0.000757454
CG4847	25943	1.14939	5.10373	3.32219e-05	0.00224275	2.32445	0.000760054
CG18094	17403	0.592235	5.10302	3.32811e-05	0.00224275	2.32273	0.000760054
CG4377	2667	0.961793	5.09932	3.35918e-05	0.00225397	2.31373	0.00076361
dyn-p25	16543	0.487775	5.08232	3.50578e-05	0.00234228	2.27234	0.000794291
CG10531	2363	1.1839	5.07641	3.5582e-05	0.00236719	2.25796	0.000802177
CG5612	23589	0.638754	5.07061	3.61044e-05	0.00239176	2.24384	0.000809997
Adh	31163	0.616177	5.06242	3.68551e-05	0.00243102	2.22391	0.000823214
CG11669	28595	1.00538	5.06078	3.7008e-05	0.00243102	2.2199	0.000823214
CG32267	4841	0.499395	5.04818	3.81988e-05	0.00249874	2.18922	0.000846357
CG31077	23361	-0.517293	-5.03977	3.90153e-05	0.00254152	2.16873	0.000860482
CG32054	9855	0.645485	5.03647	3.93401e-05	0.00254901	2.1607	0.000863503
Tsp42Er	29027	0.535126	5.03432	3.95532e-05	0.00254901	2.15547	0.000863737
antdh	5387	0.886803	5.03317	3.96679e-05	0.00254901	2.15267	0.000863737
CG10908	12091	0.48026	5.03203	3.97824e-05	0.00254901	2.14987	0.000863737
CG12656	15	0.653274	5.02582	4.04081e-05	0.00257853	2.13476	0.000873179
CG1681	5861	0.695122	5.01605	4.14135e-05	0.00263194	2.11096	0.000891155
CG12519	7619	0.86775	5.01391	4.16372e-05	0.00263545	2.10574	0.000891835
CG1140	4395	0.547552	5.00303	4.27933e-05	0.00269762	2.07921	0.000913861
Amy-d	26021	0.708531	5.00144	4.29645e-05	0.00269762	2.07535	0.000914444
beta4GalT7	22825	0.453345	4.9941	4.37649e-05	0.00273688	2.05747	0.000927731
CG18249	18261	0.435323	4.99083	4.41274e-05	0.0027408	2.04948	0.000928774
CG17012	12075	0.780193	4.99009	4.42091e-05	0.0027408	2.04769	0.000928774
CG13420	21819	0.697801	4.9888	4.43535e-05	0.0027408	2.04453	0.000929289
CG8773	19729	0.607044	4.98625	4.4639e-05	0.00274758	2.03832	0.000929799
CG15570	951	-0.618141	-4.97714	4.56747e-05	0.0028003	2.01611	0.000948995
CG5932	12645	0.769657	4.97481	4.59427e-05	0.00280573	2.01045	0.000949425
CG31120	29443	0.446685	4.96783	4.67575e-05	0.00284438	1.99342	0.000964275
CG3209	3397	0.558939	4.9532	4.85124e-05	0.0029352	1.95775	0.000994379
CG12558	23753	0.62291	4.95052	4.88406e-05	0.0029352	1.95122	0.000994379
CG4774	23127	0.435528	4.94797	4.91551e-05	0.0029352	1.94501	0.000994379
CG16807	8415	0.421935	4.9479	4.91639e-05	0.0029352	1.94483	0.000994379
CG4847	25939	1.13488	4.9477	4.91892e-05	0.0029352	1.94433	0.000994379
Lsp1alpha	5651	0.981407	4.94456	4.95798e-05	0.00294726	1.93668	0.000998652
CG6660	22167	0.688502	4.93301	5.10435e-05	0.00301924	1.90851	0.00102295
Jon99Ci	24067	0.846834	4.93197	5.11768e-05	0.00301924	1.90598	0.00102309
Jon25Biii	13987	0.738013	4.92494	5.20918e-05	0.00306167	1.88883	0.00103716
CG33254	7259	0.544527	4.92282	5.23704e-05	0.00306651	1.88366	0.00103922
CG11340	24467	0.537097	4.92086	5.263e-05	0.00307021	1.87888	0.0010393
CG2930	903	0.619477	4.90613	5.46213e-05	0.00317453	1.84293	0.0010748
alpha-Est5	17867	0.642627	4.89785	5.57723e-05	0.00320984	1.82274	0.00108631
Pepck	25635	0.711301	4.89763	5.58038e-05	0.00320984	1.8222	0.00108631
Arpc3A	20377	0.464748	4.89734	5.58448e-05	0.00320984	1.82149	0.00108631
CG4847	25945	1.13204	4.89427	5.62778e-05	0.00322288	1.81401	0.00109203
beat-VII	23319	0.561443	4.88555	5.75287e-05	0.0032825	1.79273	0.00111123
GstE9	25601	0.60841	4.87957	5.84033e-05	0.00331294	1.77813	0.00112237
LvpL	28597	0.999219	4.87901	5.84861e-05	0.00331294	1.77676	0.00112237
CG5840	20801	0.503189	4.87027	5.97896e-05	0.00337455	1.75543	0.00114317
Lsp1beta	12401	1.15703	4.85878	6.15465e-05	0.00346121	1.7274	0.00117144
CG12951	18645	0.496788	4.85385	6.2317e-05	0.00349199	1.71536	0.00118242
Argk	10191	0.465617	4.84722	6.33673e-05	0.00353816	1.69919	0.001199
CG10618	22981	0.567136	4.84439	6.38212e-05	0.00355082	1.69228	0.00120227
CG6954	22095	0.62191	4.84047	6.44562e-05	0.00357343	1.6827	0.00121115
CG4847	25941	0.921874	4.83532	6.53e-05	0.00360742	1.67012	0.00122184
mthl14	3905	0.450907	4.82175	6.7573e-05	0.00371159	1.63701	0.00125716
GstE3	25589	0.64308	4.82019	6.78406e-05	0.00371159	1.63319	0.00125716
CG9265	17803	0.474448	4.81985	6.78978e-05	0.00371159	1.63237	0.00125716
CG33648	30259	0.548852	4.80888	6.98036e-05	0.00380247	1.60559	0.00128784
CG15170	17311	0.473894	4.80521	7.04543e-05	0.00382459	1.59662	0.00129624
CG10077	10797	0.729686	4.79267	7.27195e-05	0.00392366	1.56601	0.00132837
CG18584	24989	0.497449	4.79161	7.29143e-05	0.00392366	1.56342	0.00132837
CG31239	22157	0.978027	4.79097	7.30322e-05	0.00392366	1.56185	0.00132837
Adhr	7	0.457692	4.78891	7.34126e-05	0.00393059	1.55683	0.00133107
CG3987	20143	0.563877	4.7792	7.52353e-05	0.00401443	1.53311	0.00135906
CG4839	15365	0.657171	4.77382	7.62636e-05	0.00405546	1.51998	0.00137425
CG34043	30659	0.74212	4.76695	7.75977e-05	0.00411242	1.50321	0.00139292
CG1461	6047	0.643722	4.76435	7.81086e-05	0.00412551	1.49686	0.00139716
Tsp42El	29019	0.488704	4.76195	7.85847e-05	0.00412891	1.49098	0.00139845
CG1809	28223	0.495075	4.76136	7.87013e-05	0.00412891	1.48955	0.00139845
GstD8	19459	0.729981	4.75885	7.92009e-05	0.00414123	1.48343	0.00140263
CG6901	20509	0.469291	4.74139	8.27712e-05	0.00431348	1.44079	0.00146149
CG7737	27653	0.579829	4.73714	8.36644e-05	0.00434185	1.43041	0.0014711
CG3960	1455	0.529396	4.73617	8.38709e-05	0.00434185	1.42803	0.0014711
CG1939	18015	0.493083	4.73379	8.43754e-05	0.00435355	1.42223	0.00147499
CG4847	25937	1.16194	4.71768	8.78801e-05	0.00451452	1.38288	0.00152955
CG6910	9351	0.691711	4.71681	8.80727e-05	0.00451452	1.38077	0.00152955
CG15553	29395	0.527746	4.70816	9.00186e-05	0.00459919	1.35964	0.00155743
CG9673	6721	0.598622	4.69633	9.275e-05	0.0047233	1.33075	0.00159893
Ugt35a	19163	0.767133	4.69178	9.38222e-05	0.00476072	1.31964	0.00161257
CG18349	9665	1.23969	4.69064	9.40939e-05	0.00476072	1.31684	0.00161257
decay	20577	0.552752	4.68387	9.57167e-05	0.00482721	1.30031	0.0016347
CG8690	28589	0.897908	4.67958	9.67612e-05	0.00486419	1.28982	0.00164817
CG18473	18591	0.568996	4.67621	9.75871e-05	0.00488999	1.28161	0.00165647
CG12896	27939	0.640565	4.67339	9.82855e-05	0.00490925	1.27472	0.00166302
CG9186	4223	0.912397	4.66973	9.91994e-05	0.00493912	1.26577	0.0016729
Got2	30957	0.444613	4.66054	0.00010153	0.00503912	1.24333	0.00170676
l(2)06496	3069	0.627911	4.65747	0.000102321	0.00505121	1.23583	0.00171082
CG31089	23145	0.606405	4.65562	0.0001028	0.00505121	1.23132	0.00171082
CG32984	15069	0.415577	4.65456	0.000103075	0.00505121	1.22873	0.00171082
CG3960	1453	0.440242	4.65309	0.00010346	0.00505121	1.22513	0.00171082
CG12355	8725	0.537408	4.65284	0.000103524	0.00505121	1.22454	0.00171082
CG7267	2073	0.500402	4.65212	0.000103712	0.00505121	1.22278	0.00171082
CG9512	6167	0.590052	4.648	0.0001048	0.00507291	1.2127	0.00171826
CG8476	19785	0.692341	4.64797	0.000104807	0.00507291	1.21264	0.00171826
CG10562	22983	0.529182	4.64328	0.000106057	0.00511185	1.20118	0.00173147
fbp	17527	0.583557	4.6425	0.000106265	0.00511185	1.19928	0.00173147
Myo61F	4163	0.48106	4.63861	0.000107315	0.00514651	1.18979	0.00174305
Hn	30797	0.833128	4.63449	0.000108438	0.00518447	1.17973	0.00175602
Jon65Ai	10995	0.625441	4.63316	0.000108803	0.00518606	1.17648	0.00175648
CG5804	10267	0.487837	4.62918	0.000109905	0.00522264	1.16675	0.00176885
PGRP-SC1b	28511	0.665574	4.62701	0.00011051	0.00523264	1.16145	0.00177224
CG4288	21449	0.50043	4.62602	0.000110784	0.00523264	1.15905	0.00177224
Lcp65Aa	10869	0.683767	4.61567	0.000113722	0.00535521	1.13376	0.00181379
CG8680	13931	0.572432	4.60477	0.000116897	0.00548821	1.10716	0.00185891
CG6503	23273	0.563285	4.59633	0.000119419	0.00558979	1.08655	0.0018933
CG1678	11199	0.756734	4.5918	0.000120795	0.00563736	1.07548	0.00190946
CG17239	12077	0.619446	4.58742	0.000122139	0.00568311	1.06479	0.00192489
CG13190	27557	0.485585	4.58517	0.000122837	0.00569863	1.05929	0.00193018
CG31148	22337	0.532214	4.58126	0.000124057	0.00573818	1.04975	0.00194358
CG4827	25931	0.639004	4.57846	0.000124937	0.00576183	1.04293	0.0019516
CG7992	7231	0.543427	4.57676	0.000125477	0.00576974	1.03876	0.00195427
CG9987	17349	0.657403	4.57291	0.000126702	0.00580898	1.02938	0.00196748
CG15211	5239	0.47796	4.56752	0.000128443	0.00587157	1.0162	0.00198867
CecB	24267	0.587625	4.56179	0.000130315	0.00593978	1.00223	0.00201189
Obp50e	26847	0.434617	4.56013	0.000130864	0.00594748	0.998167	0.00201436
Lerp	23397	0.424009	4.55132	0.000133811	0.00606377	0.976669	0.0020538
CG3950	1451	0.525668	4.549	0.000134599	0.00608184	0.971002	0.00205995
CG8299	26425	0.623373	4.5415	0.000137177	0.00616455	0.952687	0.00208798
Ndae1	14551	0.531563	4.54138	0.000137218	0.00616455	0.952397	0.00208798
Ir	22231	0.751903	4.53412	0.000139761	0.0062608	0.934673	0.00212054
CG1961	5325	0.501835	4.53165	0.000140634	0.00628192	0.92866	0.00212764
inaF	5597	0.488304	4.5272	0.000142227	0.00633469	0.917786	0.00214564
CG32107	9251	0.611635	4.52609	0.000142626	0.00633469	0.915084	0.00214564
CG7910	18251	0.573973	4.52462	0.000143156	0.00634024	0.911501	0.00214751
Gen	11149	0.491426	4.52235	0.000143981	0.00634428	0.905954	0.00214887
Cyp9f2	19505	0.445696	4.52053	0.000144643	0.00634428	0.901528	0.00214887
Hsp22	31125	0.690212	4.52001	0.000144834	0.00634428	0.900258	0.00214887
CG11658	9565	0.43452	4.51979	0.000144916	0.00634428	0.899708	0.00214887
CG32231	51	0.533556	4.51881	0.000145276	0.00634428	0.897312	0.00214887
CG31304	20167	0.414201	4.51034	0.00014842	0.00646353	0.876648	0.0021892
CG1041	18151	0.406347	4.50914	0.000148871	0.00646516	0.87372	0.00218974
CG10086	18169	0.513938	4.508	0.000149298	0.00646574	0.870956	0.00218998
AttB	26655	0.603505	4.50299	0.000151204	0.00653018	0.858717	0.00221173
CG13135	15409	0.583902	4.49973	0.000152453	0.00656598	0.850778	0.00222387
TepIV	17423	0.585956	4.4965	0.000153705	0.0066017	0.842888	0.00223594
CG17571	17605	1.00292	4.49527	0.000154183	0.00660411	0.839888	0.00223678
Rapgap1	30189	0.517301	4.48649	0.000157643	0.00673146	0.818474	0.00228
CG4313	487	0.433245	4.48556	0.000158017	0.00673146	0.816188	0.00228
CG6218	20269	0.404755	4.47636	0.000161735	0.00684611	0.793751	0.00231876
Hsp67Bb	31207	0.607276	4.47569	0.000162009	0.00684611	0.792118	0.00231876
CG16997	15981	0.699399	4.47566	0.000162023	0.00684611	0.792039	0.00231876
CG31729	16185	0.52971	4.47444	0.000162519	0.0068486	0.789084	0.00231964
Cyp309a1	12001	0.72463	4.46282	0.000167367	0.00703392	0.760731	0.00238244
CG5999	19603	0.602632	4.4604	0.000168393	0.00705536	0.754836	0.00238967
CG14219	7347	0.501412	4.45949	0.00016878	0.00705536	0.752623	0.00238967
CG3415	6491	0.517075	4.4539	0.000171184	0.00713677	0.738981	0.00241719
CG15261	16627	0.471501	4.4525	0.000171789	0.00714296	0.735577	0.00241935
CG15818	14603	0.708134	4.44758	0.000173939	0.00721317	0.723581	0.00244313
CG1965	18007	0.406154	4.4461	0.000174592	0.00722111	0.719966	0.00244577
CG32318	4231	0.676642	4.44474	0.000175196	0.00722696	0.716636	0.00244784
Mipp1	8377	0.510887	4.42914	0.00018224	0.00745857	0.678621	0.00252629
Amy-p	26059	0.648745	4.42782	0.000182852	0.00745857	0.67539	0.00252629
Cyp4d14	635	0.499132	4.42759	0.000182958	0.00745857	0.674832	0.00252629
CG9967	31197	0.420052	4.42735	0.000183068	0.00745857	0.674254	0.00252629
CG9336	17691	0.46411	4.42707	0.000183196	0.00745857	0.673577	0.00252629
CG9468	15043	0.516713	4.4253	0.000184017	0.00747253	0.669266	0.002531
CG12602	15861	0.502421	4.41613	0.000188334	0.00761435	0.646909	0.00257895
CG7678	21069	0.573765	4.41582	0.000188484	0.00761435	0.646142	0.00257895
CG3165	11841	0.486765	4.41115	0.000190719	0.00768422	0.634773	0.00260265
betaTry	27687	0.55894	4.40993	0.000191309	0.00768422	0.6318	0.00260265
CG31082	23267	0.431159	4.40819	0.000192153	0.00768422	0.627553	0.00260265
CG5322	15527	0.400983	4.40741	0.000192531	0.00768422	0.625661	0.00260265
Jon74E	8085	1.13948	4.40713	0.000192671	0.00768422	0.62496	0.00260265
CG32406	10941	0.65964	4.40589	0.000193272	0.0076886	0.621955	0.00260411
CG11562	12553	0.448792	4.40305	0.000194664	0.00772431	0.615037	0.00261619
Cyp316a1	10553	0.509762	4.40078	0.000195787	0.0077492	0.609492	0.00262471
Tsp42Eq	29065	0.478182	4.39741	0.000197463	0.0077958	0.601276	0.00264041
CG2765	3779	0.514454	4.39551	0.000198414	0.0078136	0.596647	0.00264643
Ser8	27007	0.768858	4.3915	0.000200434	0.00787332	0.586883	0.00266666
CG33276	10597	0.517478	4.39	0.000201196	0.00788345	0.583224	0.0026702
CG10478	10999	0.686644	4.38691	0.000202774	0.00792542	0.575693	0.00268431
Ugt86De	19167	0.439622	4.38488	0.000203817	0.00794632	0.570749	0.00269148
Tal	3337	0.432266	4.38318	0.000204694	0.00796067	0.566609	0.00269624
CG6206	15511	0.481125	4.37939	0.000206662	0.00801725	0.557389	0.00271544
CG32939	18697	0.592632	4.37768	0.000207557	0.0080181	0.553225	0.00271575
PGRP-SC2	28513	0.618113	4.37739	0.000207709	0.0080181	0.552516	0.00271575
CG3609	12059	0.446103	4.37033	0.000211448	0.00814231	0.535326	0.00275785
CG4019	3269	0.464205	4.36493	0.000214354	0.00823392	0.522174	0.0027888
CG32692	2185	0.462193	4.3617	0.00021611	0.00828104	0.514311	0.00280481
Cyp4d2	563	0.505358	4.35773	0.000218288	0.00834404	0.504649	0.00282617
AttA	26653	1.45904	4.35546	0.000219546	0.00837167	0.499111	0.00283555
l(2)02045	28689	0.353063	4.3539	0.000220411	0.00837612	0.495322	0.00283695
CG14332	20793	0.525797	4.35332	0.000220734	0.00837612	0.49391	0.00283695
CG5724	19599	0.517455	4.35148	0.000221767	0.00839494	0.489413	0.00284342
CG15145	17001	0.495298	4.35047	0.000222334	0.00839605	0.486956	0.00284371
CG9466	15045	0.590184	4.3455	0.000225139	0.00848151	0.474875	0.00287272
CG6277	23493	1.01557	4.34365	0.000226195	0.00850081	0.470366	0.0028793
Rb97D	30927	0.594543	4.33989	0.000228354	0.00856136	0.461216	0.0028997
CG18600	20985	0.583852	4.33542	0.000230947	0.00863786	0.45034	0.0029257
CG14269	775	0.453375	4.33084	0.00023364	0.00870443	0.439173	0.00294821
BG4	21893	0.36665	4.3305	0.00023384	0.00870443	0.438347	0.00294821
CG4752	2815	0.42423	4.3267	0.000236097	0.00876757	0.429095	0.00296963
eas	6495	0.445937	4.32531	0.000236928	0.00877755	0.425714	0.00297301
CG5343	15531	0.492406	4.31347	0.000244116	0.00902249	0.396928	0.00305598
CG8907	20673	0.43347	4.31144	0.000245374	0.00904757	0.391981	0.00306439
CG32652	5685	0.474992	4.30725	0.000247988	0.00912244	0.381776	0.00308982
CG33127	12435	0.523958	4.30092	0.000251984	0.00924768	0.366383	0.00313217
mthl3	25977	0.488987	4.29987	0.00025265	0.00925043	0.36384	0.00313314
CG15358	12195	0.709088	4.29235	0.000257498	0.00938881	0.345542	0.00318
CG10131	26767	0.520613	4.29214	0.000257631	0.00938881	0.345045	0.00318
CG12493	5213	0.471724	4.28682	0.000261116	0.00949369	0.332109	0.00321558
CG14177	9937	0.48521	4.28033	0.000265433	0.00962825	0.316324	0.00326108
CG3281	19361	0.411486	4.27853	0.00026664	0.00964966	0.311955	0.00326836
CG13380	31121	0.649417	4.27178	0.000271227	0.00979298	0.295539	0.00331694
CG8654	25257	0.565124	4.25921	0.000279973	0.0100668	0.264992	0.00340962
CG4783	21343	0.447898	4.25898	0.000280136	0.0100668	0.264434	0.00340962
Jon25Bii	13985	0.55203	4.25812	0.000280742	0.0100668	0.262352	0.00340962
CG32795	729	0.445657	4.2476	0.000288299	0.0103141	0.236794	0.00349342
CG31839	16447	0.492809	4.24544	0.000289877	0.0103469	0.231543	0.00350455
CG8539	10613	0.83575	4.24444	0.000290606	0.0103493	0.229123	0.00350537
MtnB	21451	0.496353	4.24303	0.000291643	0.0103626	0.225696	0.0035098
CG30384	29045	0.516155	4.23566	0.000297118	0.0105332	0.207803	0.00356764
CG12057	1985	-0.987516	-4.23194	0.000299926	0.0106087	0.198755	0.00359324
CG8093	26595	0.767448	4.23046	0.00030105	0.0106244	0.195154	0.00359851
CG12662	1937	0.519848	4.22725	0.000303493	0.0106865	0.18738	0.00361951
Gld	17953	0.487318	4.22287	0.000306867	0.010781	0.176745	0.0036516
Fcp3C	793	-0.487833	-4.21732	0.000311197	0.0109086	0.163268	0.00369482
Tsp29Fb	15065	0.461986	4.21402	0.000313796	0.0109731	0.155269	0.00371662
CG7795	14863	0.610257	4.21321	0.000314439	0.0109731	0.153299	0.00371662
CG31638	14321	0.516336	4.20749	0.000319012	0.0111079	0.139413	0.00376224
CG10650	17309	0.521211	4.2037	0.000322078	0.0111897	0.130215	0.00379
ome	8857	0.442521	4.20066	0.000324558	0.0112509	0.12284	0.00381072
Cyp6a18	23555	0.455357	4.19581	0.000328551	0.0113641	0.111081	0.00384903
CG3819	7819	1.00453	4.19212	0.000331623	0.011445	0.102132	0.00387642
CG14879	20615	0.496822	4.19031	0.000333144	0.0114722	0.0977326	0.00388561
CG8628	10743	0.98471	4.1868	0.000336109	0.0115488	0.0892148	0.00391163
CG4670	27141	0.497949	4.18362	0.000338816	0.0116163	0.0815021	0.00393453
drpr	4321	0.370759	4.18223	0.000340007	0.0116317	0.0781288	0.0039397
CG15126	25297	0.407139	4.18125	0.000340846	0.0116349	0.0757579	0.00394081
CG31469	19859	0.541862	4.17883	0.000342927	0.0116804	0.069908	0.00395622
CG7548	10611	0.532268	4.17742	0.000344154	0.0116897	0.0664737	0.00395928
CG15094	25533	0.362629	4.1768	0.000344694	0.0116897	0.064966	0.00395928
CG31636	14425	0.510865	4.17519	0.000346091	0.0116964	0.0610789	0.00396162
CG18542	18695	0.629341	4.17485	0.000346387	0.0116964	0.0602572	0.00396162
Roc2	27635	0.466763	4.17376	0.000347341	0.0117033	0.0576128	0.00396392
CG18507	16305	0.505529	4.17196	0.000348926	0.0117314	0.0532354	0.0039735
CG34057	31241	0.645882	4.17004	0.00035062	0.0117631	0.0485814	0.00398418
CG13189	27561	0.314639	4.16771	0.000352687	0.0118071	0.0429328	0.00399912
Arr2	10281	0.512623	4.15798	0.000361446	0.0120745	0.0193544	0.00408969
CG8008	28367	0.451627	4.15606	0.0003632	0.0121072	0.0147011	0.00410073
CG31005	24473	0.594915	4.15341	0.000365634	0.0121386	0.00828204	0.00411142
CG4593	1555	0.380156	4.15334	0.000365695	0.0121386	0.00812231	0.00411142
CG12734	4679	0.436249	4.15111	0.000367756	0.0121811	0.00272303	0.00412582
CG31004	24489	0.602962	4.1495	0.000369249	0.0122047	-0.00117216	0.00413378
Fs	26589	0.386708	4.14677	0.000371803	0.0122632	-0.00779344	0.00415355
CG30148	25145	0.492498	4.14554	0.000372959	0.0122755	-0.0107782	0.00415774
CG12842	29013	0.444394	4.14164	0.00037664	0.0123706	-0.0202143	0.00418994
CG1092	13863	0.477679	4.13794	0.000380168	0.0124603	-0.0291706	0.00422034
CG10799	27121	0.475272	4.13219	0.00038572	0.0126158	-0.0431004	0.00427299
CG3277	29895	0.441114	4.12957	0.000388277	0.012658	-0.0494487	0.0042873
CG18745	18225	0.40672	4.12881	0.000389022	0.012658	-0.051289	0.0042873
CG31288	23001	0.441762	4.12789	0.000389925	0.012658	-0.0535158	0.0042873
SelR	19017	0.39673	4.12756	0.000390249	0.012658	-0.0543144	0.0042873
CG11750	5363	0.534686	4.12587	0.000391909	0.0126855	-0.058391	0.00429662
CG13229	27823	0.487136	4.12171	0.000396038	0.0127927	-0.0684593	0.00433293
CG8419	14825	0.391674	4.11558	0.000402204	0.0129441	-0.0832968	0.00438418
CG32441	12931	0.418328	4.11541	0.00040238	0.0129441	-0.0837183	0.00438418
CG7778	14853	0.486292	4.11278	0.000405051	0.0130032	-0.0900727	0.00440421
Or67b	10007	0.436686	4.10898	0.000408945	0.01308	-0.0992603	0.00443016
pelo	15209	0.484839	4.10882	0.000409115	0.01308	-0.0996594	0.00443016
CG17475	20747	0.500747	4.10355	0.000414585	0.0132278	-0.112415	0.00448034
Cp15	10229	-0.457908	-4.10014	0.000418153	0.0133145	-0.120644	0.00450961
GM130	2753	0.562647	4.09398	0.000424694	0.0134953	-0.135547	0.00457083
Cp7Fc	1837	-0.410283	-4.0929	0.000425854	0.0135047	-0.138166	0.00457402
CG3635	24717	0.419638	4.09187	0.000426963	0.0135124	-0.140662	0.00457666
CG12825	28713	0.608517	4.09097	0.000427922	0.0135154	-0.142817	0.00457768
c(3)G	20403	-0.693325	-4.08347	0.000436083	0.0137177	-0.160954	0.00464623
CG4851	15791	0.38505	4.08292	0.000436684	0.0137177	-0.162274	0.00464623
adat	16377	0.448837	4.08267	0.000436959	0.0137177	-0.16288	0.00464623
CG8925	20489	0.447175	4.07969	0.000440259	0.0137936	-0.170101	0.00467194
CG6687	20303	0.493154	4.07819	0.000441917	0.0138178	-0.173709	0.00468017
vls	17561	0.351972	4.07088	0.000450126	0.0140194	-0.191376	0.00474844
CG9587	8917	0.45711	4.07085	0.000450157	0.0140194	-0.191442	0.00474844
CG15678	2567	0.538212	4.06903	0.00045223	0.014056	-0.195852	0.0047608
CG30197	26757	0.594499	4.06333	0.000458765	0.0142308	-0.209622	0.00482006
CG6300	21309	0.420342	4.05996	0.00046267	0.0143235	-0.217754	0.00485141
CG5010	6755	0.370453	4.0582	0.000464728	0.0143588	-0.222015	0.00486338
CG31267	20721	0.420325	4.05542	0.000467986	0.014413	-0.228717	0.00488176
nAcRbeta-64B	5095	0.649154	4.05513	0.000468327	0.014413	-0.229416	0.00488176
CG9928	16249	0.596061	4.05197	0.00047207	0.0144997	-0.237055	0.00491108
meso18E	7415	0.443833	4.04974	0.000474719	0.0145525	-0.242424	0.00492896
Got2	12159	0.414472	4.04627	0.000478886	0.0146515	-0.250808	0.00496253
GstE5	25593	0.586864	4.0441	0.000481505	0.0147028	-0.256041	0.00497983
CG17664	3277	0.478539	4.04318	0.000482626	0.0147083	-0.258272	0.00498179
CG4835	11103	0.427063	4.0403	0.00048613	0.0147701	-0.265211	0.00500264
CG7720	21103	0.51829	4.03996	0.000486541	0.0147701	-0.266023	0.00500264
CG5532	3251	0.396498	4.03192	0.000496491	0.0150429	-0.285443	0.00509506
CG13116	15235	0.472444	4.02751	0.000502028	0.0151576	-0.29608	0.00513396
Ggamma30A	15135	0.439908	4.02736	0.000502215	0.0151576	-0.296437	0.00513396
Klp31E	15489	0.357278	4.02597	0.000503969	0.0151812	-0.299782	0.00514192
Pdh	8421	0.583382	4.01985	0.000511778	0.0153868	-0.314528	0.00521156
CG31205	21495	0.555268	4.01895	0.000512944	0.0153922	-0.31671	0.00521335
Bsg25D	14031	0.829329	4.01819	0.000513925	0.0153922	-0.318542	0.00521341
CG30104	25933	0.458447	4.01629	0.000516387	0.0154182	-0.323125	0.00522221
Cp36	1839	-0.483361	-4.016	0.000516768	0.0154182	-0.323832	0.00522221
CG6893	7827	0.694337	4.01458	0.000518614	0.0154438	-0.327253	0.00523082
rgr	28489	0.368788	4.01175	0.000522312	0.0155244	-0.334066	0.00525812
CG18177	29411	0.548309	4.00928	0.00052557	0.0155916	-0.340028	0.0052809
how	31081	0.437752	4.00513	0.000531076	0.0157251	-0.350019	0.00532616
CG33723	30357	0.512656	3.99916	0.000539104	0.0159315	-0.364404	0.00539608
CG3566	29953	0.481219	3.99844	0.000540086	0.0159315	-0.366147	0.00539608
CG30008	28031	0.490492	3.99576	0.000543724	0.0159421	-0.372583	0.00539969
LysX	4119	0.496123	3.99541	0.000544202	0.0159421	-0.373427	0.00539969
Ady43A	29049	0.571237	3.99534	0.000544304	0.0159421	-0.373607	0.00539969
Rep	25273	0.356691	3.99518	0.000544525	0.0159421	-0.373995	0.00539969
CG30345	28317	0.393204	3.99438	0.000545612	0.0159441	-0.375906	0.00540029
Tsp29Fb	15063	0.433018	3.993	0.000547507	0.0159696	-0.379231	0.00540898
CG4666	1363	0.471993	3.99145	0.000549655	0.0160024	-0.382984	0.00542007
CG18777	10919	0.693933	3.9907	0.000550681	0.0160025	-0.384771	0.00542007
CG7300	15659	0.720435	3.98678	0.000556142	0.0161278	-0.394229	0.00546246
CG3088	10009	0.692765	3.98612	0.000557054	0.0161278	-0.395801	0.00546246
CG18609	25545	0.695429	3.982	0.000562858	0.0162657	-0.405735	0.00550924
CG6981	7433	1.31656	3.98113	0.000564082	0.016271	-0.407816	0.00551098
Got2	12161	0.427927	3.9804	0.000565123	0.016271	-0.409583	0.00551098
Dbi	10747	0.632725	3.97717	0.000569728	0.0163734	-0.417361	0.00554572
spas	22477	0.518845	3.97579	0.000571706	0.0164001	-0.420682	0.00555479
CG12876	23643	0.436335	3.97469	0.000573284	0.01641	-0.423324	0.0055581
RpS10a	23577	0.796512	3.97409	0.000574149	0.01641	-0.424768	0.0055581
GluClalpha	21295	0.516734	3.96845	0.000582331	0.0166134	-0.438327	0.005627
CG9515	15129	0.80533	3.96696	0.000584516	0.016624	-0.441915	0.00563057
CG15456	11367	-0.609667	-3.96662	0.000585023	0.016624	-0.442747	0.00563057
CG31021	24293	0.44785	3.96603	0.000585891	0.016624	-0.444166	0.00563057
Rh4	8275	0.5685	3.96342	0.000589732	0.0166925	-0.450427	0.00565378
Pvf3	14569	0.447398	3.96295	0.00059044	0.0166925	-0.451577	0.00565378
Rpn12	8223	0.425913	3.96192	0.000591957	0.0167051	-0.454035	0.0056581
CG9836	18465	0.364522	3.9607	0.000593782	0.0167265	-0.456984	0.00566527
Cyp4ac1	14001	0.43299	3.9587	0.000596772	0.0167805	-0.461796	0.00568356
Ace	19783	0.525224	3.9571	0.000599161	0.0168159	-0.465624	0.00569555
CG5169	20711	0.369932	3.95643	0.000600184	0.0168159	-0.467258	0.00569555
CG13499	2783	0.438979	3.95538	0.000601764	0.0168184	-0.469777	0.00569643
CG3775	5709	0.484217	3.95451	0.00060308	0.0168184	-0.471869	0.00569643
Or1a	85	0.371782	3.95423	0.000603501	0.0168184	-0.472538	0.00569643
CG31394	18959	0.420985	3.95322	0.000605035	0.0168312	-0.47497	0.0057008
nerfin-1	4045	0.511094	3.94927	0.000611058	0.0169685	-0.484458	0.0057473
CG12090	4191	0.337028	3.94698	0.00061458	0.0170361	-0.489962	0.00577015
CG14127	9415	0.466448	3.94608	0.000615975	0.0170445	-0.492135	0.00577306
CG4020	1249	0.437022	3.94451	0.000618399	0.0170517	-0.495896	0.00577539
Ate1	25227	0.428895	3.9445	0.000618415	0.0170517	-0.49592	0.00577539
CG9416	25415	0.607639	3.93744	0.000629465	0.0173258	-0.512882	0.00586824
CG7333	21273	0.614529	3.93478	0.000633691	0.0174115	-0.519289	0.00589729
CG32773	1059	-0.411533	-3.93396	0.000634996	0.0174167	-0.521259	0.00589912
GstE10	25679	-0.679245	-3.9287	0.000643423	0.0176169	-0.533883	0.00596687
CG14143	9703	0.365391	3.92555	0.000648524	0.0177256	-0.541444	0.00600365
kappaTry	27751	0.458238	3.92327	0.000652245	0.0177479	-0.546922	0.00601124
CG3652	11573	0.347343	3.92291	0.000652836	0.0177479	-0.547789	0.00601124
fne	5745	0.42167	3.92247	0.000653559	0.0177479	-0.548849	0.00601124
CG9013	26137	0.500662	3.92227	0.000653881	0.0177479	-0.549321	0.00601124
CG11852	22921	0.490253	3.91936	0.000658673	0.017847	-0.556311	0.00604478
CG17819	21851	0.450756	3.91675	0.00066299	0.0179328	-0.562564	0.0060739
dro4	4717	0.961064	3.91382	0.00066789	0.0180342	-0.569613	0.00610822
CG14384	19713	0.518762	3.90878	0.00067638	0.0182319	-0.581703	0.0061752
CG6283	23495	1.03921	3.90643	0.000680368	0.0182693	-0.58733	0.00618784
CG9676	6725	0.440165	3.9061	0.000680935	0.0182693	-0.588128	0.00618784
CG14327	20821	0.40258	3.9059	0.000681272	0.0182693	-0.588602	0.00618784
CG15534	24269	0.616862	3.90123	0.000689291	0.0184527	-0.599801	0.00624996
CG11093	29219	0.386963	3.90052	0.000690517	0.0184539	-0.601502	0.00625041
CG11883	27923	0.442832	3.89624	0.000697965	0.0186073	-0.611768	0.00630236
CG3906	3297	0.415482	3.89586	0.000698638	0.0186073	-0.612691	0.00630236
nec	29053	0.431467	3.8948	0.000700497	0.0186251	-0.615233	0.0063084
Cyp4ae1	565	0.447115	3.89038	0.000708284	0.0188002	-0.625811	0.00636763
CG10664	17493	0.356097	3.88897	0.000710799	0.0188113	-0.629204	0.00637141
CG6602	10961	0.448516	3.88875	0.000711189	0.0188113	-0.629728	0.00637141
hrg	25313	0.435834	3.88812	0.000712313	0.0188113	-0.631239	0.00637141
CG31769	16425	0.484015	3.88241	0.000722575	0.0190502	-0.644924	0.00645237
CG32495	29883	0.43946	3.88077	0.000725549	0.0190963	-0.648853	0.00646799
igl	26531	0.391325	3.87933	0.000728163	0.0191329	-0.652293	0.00648034
Or67c	9837	0.490356	3.87837	0.000729928	0.0191471	-0.654609	0.0064852
CG32511	11251	0.480738	3.87712	0.000732213	0.0191686	-0.657599	0.00649246
Spn43Ab	30953	0.469077	3.87658	0.0007332	0.0191686	-0.658888	0.00649246
CG8586	28535	0.449082	3.87532	0.000735524	0.0191973	-0.661915	0.00650213
CG15408	11765	0.486133	3.87393	0.000738089	0.0192321	-0.665245	0.00651398
betaInt-nu	17729	0.396879	3.873	0.000739794	0.0192445	-0.667451	0.00651812
CG5002	29545	0.52341	3.87121	0.000743124	0.0192847	-0.671748	0.00653177
dpr6	9899	-0.45442	-3.87033	0.000744772	0.0192847	-0.673866	0.00653177
Obp56d	25301	0.697506	3.87018	0.000745041	0.0192847	-0.674212	0.00653177
CG31266	20719	0.55084	3.86789	0.000749331	0.0193405	-0.679703	0.00655067
CG5791	21901	0.430641	3.86771	0.000749672	0.0193405	-0.680138	0.00655067
CG5287	16149	0.372905	3.86538	0.000754044	0.0194213	-0.685699	0.006578
CG17325	17181	0.572093	3.86464	0.000755443	0.0194253	-0.687472	0.00657937
CG4301	6573	0.361902	3.85778	0.000768535	0.0197295	-0.703903	0.00668239
CG12643	2269	0.707237	3.85256	0.00077863	0.0199298	-0.71638	0.0067503
CG3841	15193	0.438341	3.85243	0.000778888	0.0199298	-0.716697	0.0067503
CG18539	25731	0.37758	3.85035	0.000782953	0.0199642	-0.721675	0.00676191
CG15531	24157	0.452546	3.84992	0.000783787	0.0199642	-0.722693	0.00676191
CG7242	19649	0.520761	3.84978	0.000784061	0.0199642	-0.723026	0.00676191
CG6959	19371	0.427148	3.84832	0.000786937	0.0200048	-0.726528	0.00677571
CG6852	7849	0.323689	3.84406	0.000795372	0.0201015	-0.736719	0.00680839
CG11909	22975	0.841225	3.84399	0.000795517	0.0201015	-0.736894	0.00680839
CG16998	10609	0.485712	3.84389	0.000795709	0.0201015	-0.737125	0.00680839
CG3226	1533	0.48251	3.84292	0.000797634	0.0201015	-0.739435	0.00680839
CG31796	17375	0.475441	3.84283	0.00079781	0.0201015	-0.739646	0.00680839
CG4893	8419	0.454951	3.84251	0.000798453	0.0201015	-0.740416	0.00680839
CG13895	4067	0.439097	3.8404	0.000802692	0.0201757	-0.745478	0.00683354
dpr19	15471	0.528745	3.83816	0.000807196	0.0202432	-0.750826	0.00685644
CG33174	5939	0.813652	3.83778	0.000807967	0.0202432	-0.751738	0.00685644
CG33222	1737	0.405414	3.83708	0.000809369	0.0202459	-0.753395	0.00685733
Dbi	10745	0.599374	3.83545	0.000812689	0.0202965	-0.757309	0.00687446
SelR	19011	0.361393	3.83386	0.000815915	0.0203445	-0.761095	0.00689069
CG7448	13087	0.598503	3.82536	0.000833442	0.0207331	-0.781407	0.00702234
CG13095	14979	0.377238	3.82502	0.000834152	0.0207331	-0.782221	0.00702234
CG5493	25657	0.40197	3.82297	0.000838445	0.0208067	-0.787126	0.00704725
CG9675	6723	0.621751	3.82227	0.000839911	0.0208101	-0.788795	0.00704842
CG10053	17915	0.41938	3.82053	0.000843562	0.0208675	-0.792941	0.00706785
Ipod	2271	2.24095	3.81648	0.000852146	0.0210315	-0.802614	0.00712339
CG13323	27201	0.602522	3.81613	0.000852883	0.0210315	-0.80344	0.00712339
mRpL45	22051	0.335857	3.81496	0.000855392	0.0210602	-0.806247	0.0071331
SelR	19021	0.349953	3.81077	0.000864398	0.0211823	-0.816252	0.00717452
CG16753	4627	0.364505	3.80994	0.000866189	0.0211823	-0.81823	0.00717452
CG3362	3527	0.447562	3.80967	0.000866773	0.0211823	-0.818874	0.00717452
CG6465	19071	0.405204	3.80895	0.000868325	0.0211823	-0.820583	0.00717452
CG30324	26285	0.472402	3.80843	0.000869452	0.0211823	-0.821822	0.00717452
Prosalpha3T	24419	0.516347	3.80804	0.000870316	0.0211823	-0.822771	0.00717452
CG15743	5829	0.360517	3.80765	0.000871159	0.0211823	-0.823696	0.00717452
nompC	14015	0.574585	3.80719	0.00087216	0.0211823	-0.824793	0.00717452
CG7099	16255	0.362683	3.80701	0.000872548	0.0211823	-0.825218	0.00717452
CG9903	6613	0.475225	3.80609	0.00087456	0.0211968	-0.827418	0.00717935
Sc2	4873	0.385997	3.8055	0.000875854	0.0211968	-0.82883	0.00717935
GstD1	31001	0.345173	3.80477	0.000877441	0.0211991	-0.830559	0.00718019
CG6986	31117	0.420796	3.80391	0.00087934	0.0211991	-0.832624	0.00718019
Acox57D-p	2461	0.448639	3.8036	0.00088002	0.0211991	-0.833363	0.00718019
CG3040	1583	0.366653	3.8008	0.000886196	0.0213151	-0.840043	0.00721949
CG3706	277	0.462176	3.80017	0.000887578	0.0213155	-0.841531	0.00721963
CG11263	9143	0.411202	3.79802	0.000892363	0.0213975	-0.846666	0.00724737
Or98b	23719	0.761683	3.79657	0.000895604	0.0214203	-0.850129	0.00725509
Or10a	5495	0.404086	3.79637	0.000896054	0.0214203	-0.850608	0.00725509
CG33966	30509	0.613393	3.79447	0.000900316	0.0214894	-0.855141	0.00727853
CG15293	16427	0.404453	3.78821	0.000914481	0.0217942	-0.870049	0.00738174
Ilp5	9925	0.402724	3.78598	0.000919584	0.0218824	-0.875361	0.00741161
Cnx99A	23945	0.410872	3.78487	0.00092215	0.0219102	-0.878022	0.00742102
CG7546	10555	0.351761	3.77242	0.00095125	0.0225673	-0.907685	0.00764359
CG31355	19567	0.453545	3.76861	0.000960326	0.0227481	-0.916749	0.00770486
CG17681	17069	0.390093	3.76744	0.000963125	0.0227799	-0.919527	0.00771563
CG4685	23057	0.369459	3.76572	0.000967281	0.0228406	-0.923637	0.0077362
Ptp52F	26369	0.366627	3.76471	0.000969706	0.0228406	-0.926027	0.0077362
CG12963	26493	0.410442	3.76456	0.000970076	0.0228406	-0.92639	0.0077362
CG7900	18253	0.549323	3.76299	0.000973878	0.0228956	-0.930123	0.00775482
Fer2LCH	24241	0.564935	3.75936	0.000982728	0.0230396	-0.938757	0.00780358
sty	4847	0.464435	3.75927	0.000982949	0.0230396	-0.938971	0.00780358
Lig4	5975	0.343919	3.75808	0.000985882	0.023064	-0.941815	0.00781183
CG31880	15251	0.516608	3.75765	0.000986941	0.023064	-0.942839	0.00781183
CG9331	17673	0.408697	3.75544	0.000992383	0.0231566	-0.948087	0.00784316
Nsf2	19921	0.3382	3.75421	0.000995427	0.0231727	-0.951009	0.00784866
Cp7Fa	30503	-0.510389	-3.75397	0.000996037	0.0231727	-0.951594	0.00784866
CG31269	20715	0.443382	3.75241	0.000999906	0.0232281	-0.955293	0.00786745
l(3)03670	24427	0.339006	3.75169	0.00100172	0.0232357	-0.957019	0.00787
CG33111	22473	0.355703	3.74937	0.00100753	0.0233359	-0.96254	0.00790392
CG12344	27879	0.470485	3.74483	0.00101898	0.0235477	-0.97332	0.00797563
CG9961	11983	0.470731	3.74419	0.0010206	0.0235477	-0.974837	0.00797563
Sodh-1	17997	0.792352	3.74396	0.00102119	0.0235477	-0.975391	0.00797563
CG6045	20325	0.467105	3.74076	0.00102937	0.0237013	-0.982999	0.00802768
CG8292	14889	0.435452	3.7395	0.0010326	0.0237408	-0.985993	0.00804102
Galpha73B	8301	0.332183	3.73456	0.0010454	0.0239997	-0.99774	0.00812875
CG4140	16595	0.370461	3.72928	0.00105922	0.0242814	-1.01027	0.00822413
Dlc90F	20953	0.372944	3.72754	0.00106383	0.0243512	-1.0144	0.00824783
w	727	-1.26222	-3.72641	0.00106683	0.0243843	-1.0171	0.008259
CG6934	20165	0.313328	3.72539	0.00106955	0.0244106	-1.01952	0.00826797
CG3822	21585	0.494451	3.7246	0.00107164	0.0244227	-1.02138	0.00827205
CG33232	4527	0.344342	3.72232	0.00107775	0.024502	-1.0268	0.0082989
CG13893	3991	0.400331	3.72208	0.00107839	0.024502	-1.02737	0.0082989
CG14005	14155	0.320643	3.72155	0.00107982	0.024502	-1.02863	0.0082989
CG9616	19943	-0.414228	-3.71896	0.00108681	0.0245975	-1.03478	0.0083312
NtR	2707	0.470717	3.71882	0.00108717	0.0245975	-1.03511	0.0083312
CG7194	10457	0.496694	3.71489	0.00109786	0.024798	-1.04443	0.00839915
cry	21199	0.410352	3.71399	0.00110034	0.024798	-1.04658	0.00839915
CG10233	13639	0.450013	3.71337	0.00110203	0.024798	-1.04804	0.00839915
Slob	14717	0.459896	3.71264	0.00110402	0.024798	-1.04976	0.00839915
CG31006	24491	0.477671	3.71207	0.00110559	0.024798	-1.05112	0.00839915
CG1458	23889	0.360763	3.71185	0.00110621	0.024798	-1.05166	0.00839915
thetaTry	27745	0.601749	3.71151	0.00110714	0.024798	-1.05245	0.00839915
yellow-f	19705	0.484497	3.70946	0.00111279	0.0248752	-1.05731	0.00842527
CG6364	22591	0.476418	3.70735	0.00111867	0.0248752	-1.06233	0.00842527
CG2772	11653	-0.595382	-3.70725	0.00111894	0.0248752	-1.06256	0.00842527
CG12467	193	0.367719	3.70704	0.00111953	0.0248752	-1.06306	0.00842527
CG10822	25255	0.448002	3.70694	0.00111981	0.0248752	-1.0633	0.00842527
CG33459	29933	0.584491	3.70682	0.00112013	0.0248752	-1.06358	0.00842527
AttC	26999	1.28255	3.70476	0.00112589	0.0249676	-1.06846	0.00845659
CG31463	18305	0.508012	3.7032	0.00113027	0.0250292	-1.07216	0.00847746
fz2	7785	0.414173	3.70118	0.00113597	0.0251198	-1.07696	0.00850816
CG13394	15007	0.573879	3.7006	0.00113761	0.0251206	-1.07834	0.00850841
CG10877	21541	0.387111	3.69925	0.00114143	0.0251694	-1.08153	0.00852494
CG7870	14869	0.396664	3.69319	0.00115876	0.0255156	-1.09589	0.00864218
CG15462	11385	0.424163	3.69226	0.00116144	0.0255386	-1.09809	0.00864998
CG8129	18595	0.703117	3.68837	0.00117272	0.025729	-1.1073	0.00871448
CG31265	20717	0.389376	3.68731	0.00117581	0.025729	-1.10981	0.00871448
CG32155	8469	0.331627	3.68622	0.001179	0.025729	-1.11239	0.00871448
CG18596	21959	0.716682	3.68613	0.00117927	0.025729	-1.11261	0.00871448
Obp18a	7251	0.392075	3.68583	0.00118015	0.025729	-1.11332	0.00871448
alpha-Est9	17883	0.44169	3.68565	0.00118067	0.025729	-1.11374	0.00871448
CG13609	22525	0.599129	3.68533	0.00118162	0.025729	-1.1145	0.00871448
CG13887	4029	0.367083	3.68251	0.00118994	0.0258742	-1.12119	0.00876364
CG32307	4401	0.445457	3.68155	0.00119276	0.0258996	-1.12345	0.0087722
CcapR	23215	0.426414	3.68023	0.00119669	0.0259488	-1.12658	0.0087889
CG11588	9417	0.42758	3.67898	0.00120041	0.0259934	-1.12954	0.00880401
Obp57e	25143	0.412732	3.67829	0.00120247	0.026002	-1.13117	0.00880692
CG30002	28145	0.412952	3.67437	0.00121426	0.0262206	-1.14046	0.00888099
Golgin84	22643	0.43204	3.67357	0.00121668	0.0262314	-1.14236	0.00888468
mRNA-capping-enzyme	6069	0.351852	3.67309	0.00121812	0.0262314	-1.14348	0.00888468
XRCC1	1157	0.502853	3.66806	0.00123344	0.0265249	-1.15539	0.00898404
cpo	30973	0.356118	3.66433	0.00124492	0.0267192	-1.16421	0.00904984
Doc2	10193	0.39859	3.66339	0.00124782	0.0267192	-1.16643	0.00904984
CG31915	14053	0.366846	3.66336	0.00124791	0.0267192	-1.1665	0.00904984
CG10171	9127	0.387471	3.66291	0.00124931	0.0267192	-1.16757	0.00904984
Glt	15019	0.440622	3.65891	0.00126177	0.0269487	-1.17701	0.00912761
CG13667	10303	0.433251	3.65749	0.00126623	0.0269975	-1.18038	0.00914408
CG5191	21475	0.370037	3.65709	0.0012675	0.0269975	-1.18133	0.00914408
Obp57d	25141	0.470298	3.65561	0.00127215	0.0270596	-1.18482	0.00916514
CG1139	4397	0.603825	3.6547	0.00127503	0.027084	-1.18697	0.00917341
Dip2	13743	0.47427	3.65262	0.00128164	0.0271874	-1.19189	0.00920845
Dot	11679	0.396227	3.65176	0.00128439	0.0272	-1.19393	0.0092127
CG17282	21649	0.360968	3.6512	0.00128615	0.0272	-1.19524	0.0092127
CG7084	21935	0.341911	3.65079	0.00128745	0.0272	-1.1962	0.0092127
CG7011	8789	0.435445	3.64957	0.00129138	0.0272171	-1.1991	0.00921847
CG14531	23755	0.411093	3.64929	0.00129226	0.0272171	-1.19975	0.00921847
Eip63F-1	4897	0.433405	3.64891	0.00129348	0.0272171	-1.20065	0.00921847
mus308	19607	0.333504	3.64592	0.00130313	0.0273668	-1.20772	0.00926921
CG16718	21317	0.290041	3.6453	0.00130512	0.0273668	-1.20918	0.00926921
FucTA	8781	0.346185	3.64508	0.00130585	0.0273668	-1.2097	0.00926921
Or33b	15899	0.309857	3.64387	0.00130978	0.0274057	-1.21257	0.00928237
alphaTry	27743	0.394474	3.64343	0.00131121	0.0274057	-1.21361	0.00928237
CG9459	18811	0.487305	3.64213	0.00131542	0.0274252	-1.21665	0.00928896
CG1746	24481	0.539902	3.64206	0.00131565	0.0274252	-1.21682	0.00928896
Egfr	2517	0.376401	3.64073	0.00132001	0.0274438	-1.21997	0.00929524
CG16758	4583	0.625613	3.64072	0.00132005	0.0274438	-1.22	0.00929524
CG14131	9397	0.32276	3.63956	0.00132384	0.0274733	-1.22273	0.00930528
CG32709	1929	0.524823	3.63921	0.00132499	0.0274733	-1.22356	0.00930528
CG13813	7443	0.49915	3.63868	0.00132675	0.0274733	-1.22482	0.0093053
Prx2540-1	27909	0.54204	3.63758	0.00133036	0.0275117	-1.2274	0.00931828
CG13025	8285	0.436116	3.63515	0.0013384	0.0276414	-1.23314	0.00936221
tim	30943	0.445673	3.63427	0.00134134	0.0276644	-1.23523	0.00936998
CG17838	21549	0.373128	3.63375	0.00134305	0.0276644	-1.23644	0.00936998
CG7834	24095	0.327414	3.63271	0.00134654	0.0276997	-1.23891	0.00938197
CG31859	16049	0.360425	3.62986	0.00135607	0.0278563	-1.24562	0.00943503
CG3603	823	0.532383	3.62937	0.00135772	0.0278563	-1.24677	0.00943503
RfaBp	29181	0.392443	3.62611	0.00136872	0.0280225	-1.25446	0.00949129
CG15919	26089	0.480405	3.62591	0.0013694	0.0280225	-1.25493	0.00949129
Lcp65Ab2	10865	0.567908	3.625	0.00137249	0.0280491	-1.25708	0.00950027
etaTry	27747	0.456262	3.62429	0.00137493	0.0280622	-1.25876	0.00950473
cora	25341	0.440367	3.61953	0.00139126	0.0283291	-1.26999	0.00959513
CG1973	24019	0.362051	3.61942	0.00139163	0.0283291	-1.27025	0.00959513
Ggamma30A	15133	0.434076	3.61741	0.00139858	0.0284335	-1.27499	0.00963051
phr	28727	0.535623	3.61604	0.00140331	0.0284358	-1.2782	0.00963124
CG13070	8475	0.513343	3.61569	0.00140455	0.0284358	-1.27904	0.00963124
ORMDL	13003	1.11529	3.61527	0.00140599	0.0284358	-1.28001	0.00963124
Cp7Fb	1835	-0.498226	-3.61478	0.00140772	0.0284358	-1.28118	0.00963124
CG10911	25797	0.478456	3.61476	0.00140778	0.0284358	-1.28123	0.00963124
fit	21853	0.762087	3.61291	0.00141424	0.0284932	-1.28558	0.0096507
CG5084	25793	0.404235	3.6129	0.00141427	0.0284932	-1.2856	0.0096507
CG13121	15327	0.3654	3.61194	0.00141765	0.0285245	-1.28787	0.00966131
GS	6921	0.32507	3.60934	0.00142681	0.0286718	-1.29399	0.00971124
Or92a	21447	0.379242	3.60795	0.00143174	0.028734	-1.29727	0.00973229
wupA	6953	0.575866	3.60742	0.0014336	0.0287346	-1.29851	0.00973244
CG9465	15047	0.837876	3.60577	0.00143946	0.028815	-1.30239	0.00975971
CG33109	19951	0.406186	3.60412	0.00144538	0.0288841	-1.30629	0.00978306
r-l	21659	0.346875	3.60378	0.0014466	0.0288841	-1.3071	0.00978306
lectin-33A	15707	0.340777	3.60283	0.00144998	0.0289146	-1.30932	0.00979341
ena	30745	0.313103	3.60216	0.0014524	0.0289164	-1.3109	0.00979403
Tsp42Eg	29003	0.445164	3.60155	0.00145459	0.0289164	-1.31233	0.00979403
CG13038	8425	0.397861	3.60089	0.00145697	0.0289164	-1.31389	0.00979403
CG9363	18619	0.32148	3.60075	0.00145747	0.0289164	-1.31421	0.00979403
Fsh	20859	0.426697	3.59962	0.00146155	0.0289359	-1.31687	0.00980067
CG5758	17065	0.551894	3.59946	0.00146216	0.0289359	-1.31726	0.00980067
CG10063	10785	0.648915	3.59695	0.00147126	0.0290792	-1.32317	0.0098492
Liprin-alpha	14387	0.40372	3.59581	0.00147541	0.029093	-1.32584	0.00985388
Lcp65Ab1	10867	0.501051	3.59574	0.00147568	0.029093	-1.32602	0.00985388
CG8343	24759	0.496224	3.59434	0.00148078	0.0291568	-1.3293	0.00987548
CG17059	27103	0.404078	3.59343	0.00148414	0.0291862	-1.33145	0.00988544
Uro	14673	0.976999	3.5913	0.00149197	0.0293033	-1.33645	0.00992511
CG14872	20335	0.455686	3.58931	0.00149934	0.0294112	-1.34114	0.00996162
CG14181	10183	0.369327	3.58845	0.00150254	0.029437	-1.34317	0.00997037
PDCD-5	8517	0.430412	3.58779	0.00150497	0.0294478	-1.34471	0.009974
CG10638	29303	0.412426	3.58231	0.00152551	0.0297906	-1.35759	0.0100902
CG6560	21849	0.365777	3.5821	0.00152631	0.0297906	-1.35808	0.0100902
Cyp12d1-d	29417	0.704268	3.58039	0.00153279	0.0298087	-1.36211	0.0100962
CG10621	17323	0.589999	3.58039	0.0015328	0.0298087	-1.36212	0.0100962
CG3252	1201	0.344094	3.58035	0.00153295	0.0298087	-1.36221	0.0100962
CG31997	29153	0.486997	3.57782	0.00154255	0.0299581	-1.36815	0.0101469
CG32793	807	-0.411597	-3.57668	0.00154691	0.0299725	-1.37082	0.0101518
Gr63a	4911	0.344449	3.57662	0.00154713	0.0299725	-1.37096	0.0101518
CG13035	8401	0.362989	3.57449	0.0015553	0.0300934	-1.37596	0.0101927
CG32495	29881	0.299196	3.57266	0.00156235	0.0301255	-1.38026	0.0102036
CG7628	9699	0.401555	3.57228	0.00156384	0.0301255	-1.38117	0.0102036
CG1444	1673	0.341904	3.57036	0.00157127	0.0301255	-1.38567	0.0102036
nub	16053	0.465202	3.57031	0.00157146	0.0301255	-1.38579	0.0102036
CG11015	14367	0.359361	3.57026	0.00157167	0.0301255	-1.38592	0.0102036
Cyp4e1	28577	0.422482	3.56975	0.00157363	0.0301255	-1.3871	0.0102036
CG15674	2527	0.443636	3.56975	0.00157363	0.0301255	-1.3871	0.0102036
CG11158	5919	0.362393	3.56959	0.00157425	0.0301255	-1.38747	0.0102036
CG12441	15361	0.473827	3.56958	0.0015743	0.0301255	-1.3875	0.0102036
CG7841	8721	0.356051	3.5689	0.00157693	0.0301391	-1.38909	0.0102082
CG32056	9841	0.377455	3.56815	0.00157988	0.0301573	-1.39087	0.0102143
nwk	10173	0.429027	3.56767	0.00158174	0.0301573	-1.39198	0.0102143
CG32779	893	0.501462	3.56484	0.00159284	0.0302842	-1.39863	0.0102573
CG10343	17173	0.414457	3.5648	0.001593	0.0302842	-1.39872	0.0102573
CG6000	22485	0.325985	3.56407	0.00159589	0.0302842	-1.40044	0.0102573
CG9360	5595	0.436134	3.56341	0.00159849	0.0302842	-1.40199	0.0102573
cora	25339	0.463347	3.56304	0.00159994	0.0302842	-1.40285	0.0102573
CG30465	26499	0.40187	3.56302	0.00160002	0.0302842	-1.4029	0.0102573
CG17379	22289	0.339389	3.56144	0.00160631	0.0303349	-1.40662	0.0102745
CG9147	14203	0.321251	3.56137	0.00160658	0.0303349	-1.40679	0.0102745
Pdsw	11661	0.413847	3.56069	0.00160928	0.0303492	-1.40838	0.0102793
CG5288	10203	0.47178	3.55946	0.00161415	0.0304044	-1.41125	0.010298
CG9471	18825	0.328754	3.55811	0.00161957	0.0304698	-1.41444	0.0103202
CG15209	5243	0.46221	3.55649	0.00162607	0.0305553	-1.41824	0.0103491
Mdh	23419	0.448513	3.55371	0.00163727	0.0307287	-1.42476	0.0104079
CG7470	13095	0.480848	3.55267	0.00164148	0.0307709	-1.4272	0.0104222
Mtk	26565	0.573042	3.55083	0.00164894	0.0308737	-1.4315	0.010457
CG7874	7197	0.36607	3.5487	0.00165762	0.0309991	-1.43649	0.0104995
Eig71Ea	8693	0.398572	3.54704	0.00166443	0.0310893	-1.44038	0.01053
CG5704	4519	3.04862	3.54516	0.00167217	0.0311966	-1.44479	0.0105663
Ac76E	7557	0.399676	3.54456	0.00167466	0.0312057	-1.4462	0.0105695
E(z)	9801	0.399698	3.54262	0.00168268	0.031318	-1.45074	0.0106074
Ance	16347	0.417601	3.54164	0.00168676	0.0313565	-1.45304	0.0106205
CG33062	7737	0.35088	3.5408	0.00169027	0.0313844	-1.45501	0.01063
CG32687	2239	0.381456	3.53819	0.0017012	0.03155	-1.46113	0.010686
CG6951	7447	0.40977	3.53747	0.0017042	0.0315682	-1.4628	0.0106922
CG31101	24373	0.524396	3.53642	0.00170866	0.0316133	-1.46528	0.0107075
CG3884	27205	0.464138	3.53545	0.00171274	0.0316514	-1.46755	0.0107204
CG18585	14715	0.452169	3.53475	0.00171568	0.0316541	-1.46918	0.0107213
gk	7949	0.416765	3.53446	0.00171694	0.0316541	-1.46987	0.0107213
CG33521	30159	0.385522	3.53005	0.00173569	0.0319621	-1.48018	0.0108256
CG30279	2717	0.619367	3.52731	0.00174749	0.0321146	-1.48661	0.0108773
CG31663	12197	0.364615	3.52682	0.00174957	0.0321146	-1.48774	0.0108773
CG18417	10649	0.322495	3.52669	0.00175014	0.0321146	-1.48805	0.0108773
CG6240	21321	0.542022	3.5257	0.00175441	0.0321553	-1.49036	0.0108911
CG8320	26317	0.33164	3.52507	0.00175714	0.0321676	-1.49184	0.0108952
CG8790	19739	0.309755	3.52406	0.00176155	0.0322106	-1.49422	0.0109098
CG18125	16491	0.54835	3.52333	0.0017647	0.0322305	-1.49591	0.0109166
CG6406	25871	0.359574	3.52225	0.00176939	0.0322785	-1.49843	0.0109328
Jafrac1	5843	0.447874	3.51968	0.00178066	0.0324365	-1.50446	0.0109863
GluRIIE	21523	0.453397	3.51906	0.00178336	0.0324365	-1.50589	0.0109863
GstD10	19519	0.4224	3.51886	0.00178428	0.0324365	-1.50638	0.0109863
Gr61a	4033	0.393508	3.51729	0.00179116	0.0325196	-1.51003	0.0110145
CG14879	20613	0.45469	3.51599	0.00179693	0.0325196	-1.51309	0.0110145
Obp99a	23967	1.41564	3.51589	0.00179735	0.0325196	-1.51331	0.0110145
CG13897	4059	-0.438735	-3.51559	0.00179869	0.0325196	-1.51402	0.0110145
eg	13029	0.480393	3.51547	0.00179925	0.0325196	-1.51431	0.0110145
CG5194	10195	0.517005	3.51283	0.00181099	0.0326704	-1.52048	0.0110655
CG18624	1741	0.302617	3.51265	0.00181177	0.0326704	-1.52089	0.0110655
CG5246	20723	0.60785	3.51162	0.00181636	0.0326981	-1.52329	0.0110749
Pka-R2	28113	0.348508	3.51137	0.00181749	0.0326981	-1.52388	0.0110749
CG6639	17023	0.60659	3.50918	0.00182731	0.0328251	-1.52899	0.0111179
Slob	30727	0.388585	3.50886	0.00182875	0.0328251	-1.52974	0.0111179
hiw	6149	0.417181	3.50697	0.00183728	0.0329348	-1.53415	0.0111551
CG9389	12989	0.408258	3.50643	0.00183975	0.0329348	-1.53543	0.0111551
CG7144	14687	0.561733	3.50602	0.0018416	0.0329348	-1.53638	0.0111551
CG16700	6749	0.437509	3.50565	0.00184329	0.0329348	-1.53725	0.0111551
tnc	22823	0.467046	3.5049	0.00184667	0.0329577	-1.53899	0.0111628
CG15152	17063	0.362765	3.504	0.0018508	0.0329935	-1.5411	0.011175
CG11788	25159	0.511769	3.50336	0.00185369	0.0330075	-1.54259	0.0111797
CG1544	24447	0.531715	3.50267	0.00185686	0.0330264	-1.54421	0.0111861
CG14117	9145	0.465865	3.49902	0.00187362	0.0332865	-1.55273	0.0112742
CG8112	18429	0.439011	3.49849	0.00187608	0.0332924	-1.55397	0.0112762
ARP-like	20537	0.373775	3.49455	0.00189435	0.0335785	-1.56316	0.0113731
CG33110	22037	0.439405	3.4933	0.00190019	0.0336211	-1.56608	0.0113875
CG15093	25539	0.718458	3.49279	0.0019026	0.0336211	-1.56728	0.0113875
CG16978	16247	0.432157	3.49266	0.0019032	0.0336211	-1.56758	0.0113875
CG14408	6187	0.407788	3.49139	0.00190913	0.0336342	-1.57053	0.011392
CG12911	27971	0.453841	3.49079	0.00191195	0.0336342	-1.57193	0.011392
dlg1	5409	0.475128	3.49074	0.00191222	0.0336342	-1.57207	0.011392
CG10361	9495	0.557705	3.49019	0.00191477	0.0336342	-1.57333	0.011392
CG4446	10039	0.413461	3.49001	0.00191562	0.0336342	-1.57375	0.011392
tim	11733	0.547918	3.48957	0.00191773	0.0336342	-1.57479	0.011392
CG8693	28581	0.757427	3.48915	0.00191969	0.0336342	-1.57576	0.011392
CG13887	4031	0.425129	3.48884	0.00192116	0.0336342	-1.57649	0.011392
CG33310	16553	0.404279	3.48647	0.0019324	0.0337932	-1.58202	0.0114458
ine	11553	0.434756	3.48519	0.00193847	0.0338616	-1.58499	0.011469
GstE6	25595	0.43733	3.48426	0.00194294	0.0339017	-1.58718	0.0114826
Cht2	4315	-0.360876	-3.48227	0.00195248	0.0340303	-1.59182	0.0115261
Ser12	12079	2.29379	3.47921	0.0019672	0.0342486	-1.59894	0.0116001
CG15386	12129	0.33856	3.47739	0.00197601	0.0343634	-1.60318	0.011639
CG33937	30473	0.500048	3.47596	0.00198298	0.0343634	-1.60651	0.011639
Gr23a	11937	0.546055	3.47579	0.00198381	0.0343634	-1.60691	0.011639
Def	28103	0.425472	3.47563	0.0019846	0.0343634	-1.60728	0.011639
CG15449	11267	0.373645	3.47518	0.00198682	0.0343634	-1.60834	0.011639
dyn-p25	16545	0.377572	3.47452	0.00199003	0.0343634	-1.60987	0.011639
CG30291	2377	0.359508	3.47425	0.00199136	0.0343634	-1.61051	0.011639
CG18594	22021	0.731926	3.47424	0.00199138	0.0343634	-1.61052	0.011639
CG3868	8923	0.474562	3.47359	0.0019946	0.0343788	-1.61205	0.0116442
Pms2	26569	0.37587	3.47249	0.002	0.0343788	-1.61461	0.0116442
CG32803	527	0.355934	3.47188	0.00200301	0.0343788	-1.61603	0.0116442
CG10664	17495	0.358441	3.47187	0.00200306	0.0343788	-1.61606	0.0116442
CG32276	4793	0.337032	3.47182	0.00200327	0.0343788	-1.61616	0.0116442
CS-2	13093	0.399225	3.47096	0.00200753	0.0344141	-1.61817	0.0116562
AnnIX	29529	0.338478	3.47047	0.00200993	0.0344175	-1.6193	0.0116573
gish	30921	0.406303	3.46877	0.00201838	0.0345244	-1.62328	0.0116935
AcCoAS	12987	0.42965	3.46489	0.00203769	0.0348167	-1.6323	0.0117925
CG32751	1353	0.470192	3.46321	0.00204611	0.0348927	-1.63621	0.0118183
cora	25345	0.385298	3.46305	0.00204694	0.0348927	-1.63659	0.0118183
CG9008	16385	0.327293	3.46267	0.00204884	0.0348927	-1.63747	0.0118183
ia2	29869	0.396861	3.46129	0.00205581	0.0349733	-1.64069	0.0118456
Mdr49	27209	0.665063	3.45947	0.00206501	0.0350917	-1.64492	0.0118856
CG15219	24705	0.438309	3.45662	0.00207948	0.0352993	-1.65153	0.0119559
vir-1	30701	0.468096	3.45534	0.00208603	0.035372	-1.65451	0.0119806
CG31370	22951	0.312773	3.45438	0.00209097	0.0354173	-1.65675	0.0119959
CG32649	5723	0.412598	3.45318	0.00209716	0.0354546	-1.65955	0.0120086
CG14694	19025	0.389923	3.45307	0.00209771	0.0354546	-1.6598	0.0120086
CG5262	12707	0.451719	3.45163	0.00210516	0.0355422	-1.66316	0.0120382
Got1	26349	0.348907	3.45046	0.00211122	0.035606	-1.66588	0.0120599
shot	26937	0.32835	3.44889	0.00211934	0.0357045	-1.66952	0.0120932
Ggamma30A	15137	0.419053	3.4477	0.00212556	0.0357334	-1.67229	0.012103
milt	14531	0.505242	3.44768	0.00212563	0.0357334	-1.67232	0.012103
CG11211	24779	0.571164	3.44705	0.00212894	0.0357507	-1.6738	0.0121088
Scp2	20657	0.517667	3.44625	0.00213314	0.035768	-1.67566	0.0121147
ena	25457	0.317072	3.44598	0.00213455	0.035768	-1.67629	0.0121147
trio	4135	0.366953	3.44529	0.00213817	0.0357904	-1.67789	0.0121223
CG8791	28739	0.54505	3.44464	0.00214156	0.0358087	-1.67939	0.0121285
CG11737	18379	-0.38455	-3.44419	0.00214394	0.0358102	-1.68044	0.012129
CG9547	14323	0.407737	3.44032	0.00216437	0.0361129	-1.68942	0.0122315
CG31104	22943	0.375778	3.43726	0.0021807	0.0363465	-1.69654	0.0123107
CG31427	23883	0.499471	3.43671	0.00218366	0.0363571	-1.69782	0.0123142
CG33764	30377	0.349607	3.43605	0.0021872	0.0363651	-1.69936	0.0123169
Baldspot	8303	0.322425	3.43575	0.00218879	0.0363651	-1.70005	0.0123169
CG15096	25529	0.45971	3.43379	0.00219933	0.0365015	-1.70459	0.0123631
CG3104	11907	0.438242	3.43305	0.00220331	0.0365287	-1.70631	0.0123724
Oatp58Dc	2731	0.5065	3.43247	0.00220648	0.0365424	-1.70766	0.012377
CG7560	9631	0.511629	3.42997	0.00222001	0.0367114	-1.71345	0.0124343
CG18493	21239	0.464955	3.42972	0.00222138	0.0367114	-1.71403	0.0124343
CG6055	14613	0.434384	3.4269	0.00223682	0.0369277	-1.72059	0.0125075
Ate1	25223	0.336269	3.42588	0.00224239	0.0369805	-1.72295	0.0125254
translin	27927	0.402283	3.42345	0.00225582	0.0371349	-1.7286	0.0125777
CG8709	28695	0.395775	3.42311	0.00225766	0.0371349	-1.72937	0.0125777
ninaD	17057	0.598733	3.4225	0.00226107	0.0371349	-1.7308	0.0125777
l(3)01239	9743	0.298839	3.42238	0.00226174	0.0371349	-1.73108	0.0125777
mthl8	3861	-2.17201	-3.42204	0.00226363	0.0371349	-1.73187	0.0125777
CG12943	27807	0.35296	3.42152	0.0022665	0.0371431	-1.73307	0.0125804
unc-115	18715	1.02242	3.4172	0.00229062	0.037461	-1.74308	0.0126881
CG33108	22443	0.398382	3.41718	0.00229069	0.037461	-1.74311	0.0126881
CG9742	6739	0.512539	3.41648	0.00229466	0.0374867	-1.74475	0.0126968
cbx	28137	0.338719	3.41367	0.00231051	0.0376732	-1.75126	0.01276
jhamt	16805	0.423331	3.41342	0.0023119	0.0376732	-1.75183	0.01276
CG4250	2871	0.460436	3.41317	0.00231331	0.0376732	-1.75241	0.01276
CG13800	4479	0.371599	3.41088	0.00232636	0.0378159	-1.75773	0.0128083
CG34005	30583	0.44167	3.41078	0.00232691	0.0378159	-1.75795	0.0128083
Traf3	6575	0.436504	3.41027	0.00232982	0.0378239	-1.75914	0.012811
CG30427	3789	0.359703	3.409	0.00233707	0.0379023	-1.76208	0.0128376
CG6455	21917	0.289622	3.40653	0.00235123	0.0380923	-1.76779	0.012902
CG33965	30507	0.384328	3.40499	0.00236013	0.038197	-1.77136	0.0129374
Ank2	10585	0.328643	3.4041	0.00236527	0.0382116	-1.77342	0.0129424
Z4	12873	0.420952	3.40396	0.00236607	0.0382116	-1.77374	0.0129424
GXIVsPLA2	8563	0.475897	3.40357	0.00236837	0.0382116	-1.77466	0.0129424
Psa	4189	0.361292	3.39898	0.00239507	0.0385999	-1.78526	0.0130739
CG14963	4803	0.404095	3.39859	0.00239737	0.0385999	-1.78617	0.0130739
yellow-g	4495	-0.488177	-3.39765	0.00240291	0.0386133	-1.78835	0.0130785
CG6355	29559	0.29913	3.39761	0.00240315	0.0386133	-1.78844	0.0130785
CG8957	23153	0.454301	3.39668	0.00240863	0.0386618	-1.7906	0.0130948
CG8778	27321	0.316979	3.39426	0.00242288	0.0388506	-1.79618	0.0131588
CG3270	24925	0.375373	3.39115	0.00244138	0.0391072	-1.80337	0.0132457
CR30087	31139	0.383276	3.39009	0.00244773	0.0391229	-1.80582	0.013251
Antp	18031	0.337243	3.38993	0.00244872	0.0391229	-1.8062	0.013251
CG8369	18459	0.469409	3.38973	0.00244987	0.0391229	-1.80665	0.013251
CG31703	24707	0.369313	3.388	0.00246029	0.0392492	-1.81066	0.0132938
Cyp9b1	29061	0.540119	3.38725	0.00246481	0.0392812	-1.8124	0.0133046
CG12428	23641	0.627134	3.38663	0.00246852	0.0393003	-1.81382	0.0133111
Oatp33Ea	16069	0.443638	3.38557	0.00247495	0.0393626	-1.81628	0.0133322
CG11155	29187	0.358003	3.38277	0.00249194	0.0395924	-1.82274	0.0134101
Jon99Fi	24277	0.630802	3.38223	0.00249522	0.0396044	-1.82399	0.0134141
CG11475	2769	0.384539	3.38148	0.00249983	0.0396373	-1.82573	0.0134252
msl-3	10769	0.471968	3.37927	0.00251334	0.039757	-1.83083	0.0134658
ppk	16483	0.392295	3.3791	0.00251442	0.039757	-1.83123	0.0134658
CG6574	19023	0.313787	3.379	0.00251501	0.039757	-1.83146	0.0134658
CG13868	25193	0.385936	3.3785	0.00251808	0.0397653	-1.83261	0.0134686
Art9	19913	0.406817	3.37725	0.00252578	0.0398407	-1.83549	0.0134941
CG33492	29645	0.368424	3.37671	0.00252911	0.0398407	-1.83674	0.0134941
capu	11647	0.334386	3.37649	0.0025305	0.0398407	-1.83726	0.0134941
CG10496	2601	0.372489	3.37561	0.00253594	0.0398862	-1.83929	0.0135096
Fst	18723	0.417082	3.37498	0.00253983	0.0398914	-1.84073	0.0135113
qkr54B	25929	0.415204	3.37473	0.00254137	0.0398914	-1.84131	0.0135113
CG9143	25203	0.429489	3.37018	0.0025698	0.0402901	-1.85182	0.0136464
CG33698	30325	0.403232	3.36944	0.0025744	0.0402901	-1.85351	0.0136464
CG14757	28675	0.769978	3.36898	0.0025773	0.0402901	-1.85457	0.0136464
CG9650	1593	-0.370646	-3.36854	0.00258008	0.0402901	-1.85559	0.0136464
CG4669	11143	0.401631	3.36844	0.00258069	0.0402901	-1.85582	0.0136464
jim	13257	0.431511	3.3682	0.00258224	0.0402901	-1.85638	0.0136464
CG5897	9471	0.45005	3.3666	0.00259234	0.040365	-1.86007	0.0136717
CG30468	26479	0.427688	3.36647	0.00259316	0.040365	-1.86037	0.0136717
CG15715	8603	0.38714	3.36621	0.00259478	0.040365	-1.86096	0.0136717
CG12209	28005	0.417854	3.36458	0.00260513	0.0404774	-1.86472	0.0137097
CG34017	30607	0.390319	3.36426	0.00260718	0.0404774	-1.86546	0.0137097
CG2186	5249	0.348707	3.36281	0.00261645	0.0405587	-1.86882	0.0137373
CG1673	5859	0.38027	3.36261	0.0026177	0.0405587	-1.86927	0.0137373
CG31778	11699	-0.389474	-3.36221	0.00262029	0.0405587	-1.8702	0.0137373
CG13531	2949	0.344089	3.36181	0.0026228	0.0405587	-1.87111	0.0137373
CG31712	15295	0.387561	3.36137	0.00262564	0.0405625	-1.87213	0.0137386
CG4607	1561	0.37404	3.359	0.00264085	0.0407282	-1.87758	0.0137947
Rb97D	30933	0.358362	3.35865	0.00264313	0.0407282	-1.8784	0.0137947
CG7565	10503	0.634394	3.35849	0.00264418	0.0407282	-1.87877	0.0137947
CG11828	23787	0.439021	3.35701	0.00265373	0.0408318	-1.88218	0.0138298
Ugt86Dh	19101	0.460254	3.35664	0.00265613	0.0408318	-1.88303	0.0138298
CG9172	6417	0.295516	3.3559	0.00266091	0.0408651	-1.88473	0.0138411
CG30502	28977	0.416641	3.35534	0.00266457	0.0408812	-1.88603	0.0138465
CG11538	29313	1.2637	3.35347	0.00267677	0.0409673	-1.89034	0.0138757
CG15255	16679	0.399855	3.35345	0.00267687	0.0409673	-1.89038	0.0138757
kek4	16231	0.344245	3.35298	0.00267998	0.0409673	-1.89147	0.0138757
sev	5273	0.504238	3.35287	0.00268067	0.0409673	-1.89172	0.0138757
Arpc3B	6795	0.357747	3.35057	0.00269574	0.0411194	-1.89701	0.0139272
Gap1	9919	0.31239	3.35055	0.00269588	0.0411194	-1.89706	0.0139272
CG33232	4525	0.348532	3.35013	0.00269866	0.0411217	-1.89803	0.013928
Jon44E	28503	0.60508	3.34933	0.00270388	0.0411611	-1.89986	0.0139414
CG16918	23705	0.46733	3.34567	0.00272814	0.04149	-1.90829	0.0140528
CG31274	20667	-0.327469	-3.34493	0.0027331	0.041525	-1.91001	0.0140646
GNBP1	7823	0.495533	3.34436	0.00273687	0.0415371	-1.91131	0.0140687
CG7322	7167	0.794705	3.34401	0.00273921	0.0415371	-1.91211	0.0140687
CG11670	19675	0.514087	3.34356	0.00274221	0.0415424	-1.91315	0.0140705
CG18404	24235	-0.334005	-3.34184	0.00275371	0.0416453	-1.9171	0.0141053
CG40463	30731	0.368317	3.34165	0.00275504	0.0416453	-1.91755	0.0141053
CG1077	13267	-0.383076	-3.34136	0.00275699	0.0416453	-1.91822	0.0141053
CG2277	4225	0.291362	3.34078	0.00276089	0.0416468	-1.91955	0.0141059
CG12455	16739	0.398681	3.34055	0.00276243	0.0416468	-1.92008	0.0141059
CG18522	20329	0.440608	3.34	0.00276613	0.0416625	-1.92135	0.0141112
CG15547	24379	0.487276	3.33949	0.00276954	0.0416737	-1.92251	0.014115
gbb	3309	0.365175	3.33794	0.00278005	0.0417916	-1.92608	0.0141549
NaPi-T	26703	0.357119	3.3375	0.002783	0.0417957	-1.92708	0.0141563
CG10126	19643	0.70067	3.33433	0.00280461	0.0420799	-1.93439	0.0142526
CG5112	23037	0.267361	3.3332	0.00281232	0.042115	-1.93698	0.0142645
CG5620	9369	0.542107	3.3332	0.00281234	0.042115	-1.93698	0.0142645
CG4484	10125	0.349843	3.33181	0.00282183	0.0422168	-1.94016	0.0142989
CG17834	14961	0.372601	3.33094	0.00282782	0.0422659	-1.94216	0.0143156
CG3091	30799	0.60223	3.33039	0.00283162	0.0422822	-1.94343	0.0143211
alpha-Est7	17875	0.40129	3.32973	0.00283622	0.0422925	-1.94496	0.0143246
CG12303	9825	0.361356	3.32951	0.00283772	0.0422925	-1.94546	0.0143246
Cng	26297	0.409416	3.32879	0.00284271	0.0422926	-1.94712	0.0143246
CG30091	26403	0.406686	3.32852	0.00284452	0.0422926	-1.94772	0.0143246
CG33189	18475	0.387474	3.32806	0.00284777	0.0422926	-1.9488	0.0143246
CG31544	17845	0.364523	3.32794	0.00284854	0.0422926	-1.94905	0.0143246
CG11825	27941	0.422896	3.32167	0.00289238	0.0429028	-1.96346	0.0145313
CG9781	9463	0.453878	3.32033	0.00290181	0.0430018	-1.96653	0.0145648
slik	31053	0.357529	3.31916	0.00291011	0.043084	-1.96923	0.0145926
CG10881	21443	0.433846	3.31704	0.00292515	0.0432657	-1.97409	0.0146542
CG5767	25803	0.345189	3.31599	0.00293263	0.0433353	-1.9765	0.0146778
Jon25Bi	31013	0.482223	3.31467	0.00294209	0.043434	-1.97953	0.0147112
chp	24487	0.37878	3.3138	0.0029483	0.0434643	-1.98153	0.0147215
tim	11731	0.438754	3.31355	0.00295011	0.0434643	-1.9821	0.0147215
CG31297	20311	0.34055	3.31322	0.00295248	0.0434643	-1.98286	0.0147215
Pkn	28349	0.310283	3.31258	0.00295709	0.0434912	-1.98433	0.0147306
CG3358	25003	0.282674	3.30927	0.00298096	0.043801	-1.99191	0.0148355
CG4438	15163	0.402135	3.30815	0.00298911	0.0438795	-1.99449	0.0148621
Obp57c	25181	0.327161	3.30639	0.00300188	0.0440257	-1.99851	0.0149116
CG3153	19927	0.435802	3.30596	0.00300507	0.0440312	-1.99951	0.0149135
PGRP-SD	10567	0.485563	3.3054	0.00300913	0.0440322	-2.00078	0.0149138
yip3	3191	0.394035	3.30518	0.00301077	0.0440322	-2.0013	0.0149138
Glut1	4083	0.364962	3.30469	0.00301434	0.0440432	-2.00241	0.0149175
CG11279	9169	0.332102	3.30311	0.00302592	0.0441697	-2.00603	0.0149604
CG10399	14469	0.330965	3.30274	0.00302865	0.0441697	-2.00688	0.0149604
CG15870	27165	0.39772	3.30013	0.00304791	0.0444091	-2.01285	0.0150415
otp	2391	0.448318	3.29814	0.00306274	0.0445836	-2.01743	0.0151006
KrT95D	22447	0.337198	3.29734	0.00306863	0.044612	-2.01924	0.0151102
CG15628	11471	0.409869	3.29648	0.00307508	0.044612	-2.02122	0.0151102
Rep2	28339	0.301375	3.29634	0.0030761	0.044612	-2.02153	0.0151102
CG13120	15329	0.3994	3.29535	0.00308352	0.044612	-2.02381	0.0151102
CG7582	23995	0.400726	3.29527	0.00308413	0.044612	-2.02399	0.0151102
Pig1	783	0.324963	3.29496	0.00308646	0.044612	-2.0247	0.0151102
CG12688	963	0.350498	3.29474	0.00308809	0.044612	-2.0252	0.0151102
Itp-r83A	13441	0.250123	3.29439	0.00309071	0.044612	-2.026	0.0151102
CG30196	2975	0.414737	3.29428	0.00309155	0.044612	-2.02626	0.0151102
CG30022	27721	0.316906	3.29406	0.00309322	0.044612	-2.02677	0.0151102
Obp56g	25263	0.396936	3.29322	0.00309952	0.0446616	-2.02868	0.015127
CheB42c	25035	0.352135	3.29188	0.0031096	0.0447656	-2.03174	0.0151622
bsk	15589	0.334489	3.28946	0.00312792	0.044988	-2.03728	0.0152375
CG3797	7801	0.335389	3.28766	0.00314164	0.0450866	-2.0414	0.0152709
CG10863	4891	0.341786	3.28763	0.00314192	0.0450866	-2.04149	0.0152709
Fer1HCH	24257	0.364756	3.28716	0.00314549	0.0450866	-2.04256	0.0152709
l(2)k14505	17765	0.349168	3.28705	0.00314631	0.0450866	-2.0428	0.0152709
CG18446	28023	0.896753	3.28634	0.00315175	0.0451231	-2.04443	0.0152833
dock	12389	0.300912	3.2859	0.00315514	0.0451303	-2.04544	0.0152858
CG8086	14873	0.41066	3.28502	0.00316183	0.0451435	-2.04744	0.0152902
metl	4349	0.432612	3.28502	0.00316184	0.0451435	-2.04744	0.0152902
CG32814	291	0.425153	3.28353	0.00317328	0.0452655	-2.05084	0.0153315
Pbprp1	9279	0.373596	3.28272	0.00317953	0.0453133	-2.0527	0.0153477
CG10616	9281	0.294623	3.28202	0.00318493	0.0453416	-2.0543	0.0153573
Odc2	28769	0.37798	3.28171	0.00318731	0.0453416	-2.055	0.0153573
CG32446	13009	0.32237	3.28111	0.003192	0.0453626	-2.05639	0.0153644
Sgs8	9609	0.414728	3.28078	0.00319459	0.0453626	-2.05715	0.0153644
CG32195	7947	0.44442	3.27909	0.0032077	0.0454876	-2.06101	0.0154067
CG7289	12095	0.344047	3.27889	0.00320921	0.0454876	-2.06145	0.0154067
CG7646	7565	0.305947	3.27802	0.00321601	0.0455427	-2.06345	0.0154254
CG5480	23295	0.45949	3.27681	0.00322543	0.0456348	-2.0662	0.0154566
Atg5	1625	0.374082	3.27562	0.00323479	0.045668	-2.06893	0.0154679
CG3837	20109	0.295429	3.27503	0.00323943	0.045668	-2.07028	0.0154679
CG7514	5221	0.375037	3.27493	0.00324023	0.045668	-2.07052	0.0154679
Oamb	21515	-0.335551	-3.27467	0.00324229	0.045668	-2.07111	0.0154679
CG7081	10287	0.287945	3.27465	0.00324239	0.045668	-2.07114	0.0154679
CG31826	16651	0.355144	3.27418	0.0032461	0.0456791	-2.07222	0.0154716
CG32170	8163	0.424351	3.27233	0.00326073	0.0458038	-2.07646	0.0155139
IM1	25571	0.677606	3.27232	0.00326082	0.0458038	-2.07648	0.0155139
CG31918	13937	0.54733	3.27154	0.00326697	0.04584	-2.07826	0.0155261
CG13084	17397	-0.456333	-3.27125	0.00326926	0.04584	-2.07892	0.0155261
CG13947	12373	0.537993	3.27004	0.00327887	0.045857	-2.08168	0.0155319
CG32275	4767	0.430875	3.26972	0.00328138	0.045857	-2.0824	0.0155319
CG13321	27193	0.446904	3.26953	0.00328292	0.045857	-2.08284	0.0155319
CG6723	19211	0.362849	3.2695	0.00328313	0.045857	-2.0829	0.0155319
rec	20401	0.420301	3.26925	0.00328514	0.045857	-2.08348	0.0155319
CG33105	18713	2.34922	3.26878	0.0032889	0.0458685	-2.08456	0.0155358
CG30441	24887	0.256813	3.26829	0.00329279	0.0458818	-2.08567	0.0155403
Ugt37a1	17599	0.37354	3.26728	0.00330088	0.0459536	-2.08798	0.0155646
CG33275	29921	0.308172	3.26689	0.00330402	0.0459564	-2.08888	0.0155655
CG10673	11155	0.684637	3.26645	0.00330751	0.0459641	-2.08987	0.0155681
brn	939	0.307668	3.26503	0.00331889	0.0460813	-2.09311	0.0156078
Dgkepsilon	27279	0.311291	3.26269	0.00333781	0.0463029	-2.09846	0.0156829
CG16777	18617	0.366096	3.26109	0.00335077	0.0464415	-2.10211	0.0157298
Dh	18687	0.376071	3.26023	0.00335777	0.0464972	-2.10407	0.0157487
CG11455	12531	0.296031	3.25933	0.00336504	0.0465285	-2.10611	0.0157593
Pdp1	10543	0.383616	3.25897	0.00336803	0.0465285	-2.10694	0.0157593
CG12486	8597	0.438754	3.25885	0.00336896	0.0465285	-2.1072	0.0157593
CG13914	30913	0.426594	3.2583	0.00337347	0.0465497	-2.10846	0.0157665
CG7543	9509	0.361225	3.25729	0.00338171	0.0466222	-2.11076	0.0157911
Oscp	20197	0.331006	3.25677	0.003386	0.0466403	-2.11195	0.0157972
Cp19	10231	-0.39959	-3.25298	0.00341724	0.0470292	-2.1206	0.0159289
Gr97a	23371	0.482343	3.24962	0.00344513	0.0473712	-2.12825	0.0160448
CG13650	22875	0.31691	3.2489	0.00345113	0.0474121	-2.12988	0.0160586
CG14739	19421	0.350965	3.24772	0.00346102	0.0475062	-2.13258	0.0160905
CG7341	7945	0.408278	3.24685	0.00346833	0.0475648	-2.13456	0.0161103
CG31755	15419	0.428137	3.24462	0.00348707	0.0477799	-2.13964	0.0161832
CG10395	24877	0.346044	3.24364	0.00349534	0.0478464	-2.14186	0.0162057
CG9921	6523	0.37225	3.24332	0.00349804	0.0478464	-2.14259	0.0162057
CG18066	25139	0.44645	3.24072	0.0035201	0.048106	-2.14851	0.0162936
CG30159	29839	0.480276	3.24007	0.00352563	0.0481185	-2.14998	0.0162978
CG12512	14021	0.377	3.23989	0.00352717	0.0481185	-2.15039	0.0162978
RluA-1	15525	0.402878	3.23502	0.00356896	0.0486461	-2.16147	0.0164765
CG5047	12679	0.315325	3.23461	0.00357255	0.0486526	-2.16242	0.0164788
CG6028	21913	0.312959	3.23418	0.00357626	0.0486544	-2.16339	0.0164793
312	4173	0.396149	3.23387	0.0035789	0.0486544	-2.16409	0.0164793
CG9362	18625	0.340991	3.23308	0.00358581	0.0486858	-2.1659	0.01649
CG7882	24735	0.486902	3.23289	0.00358744	0.0486858	-2.16633	0.01649
RhoGAP102A	29123	0.318846	3.23214	0.00359393	0.0487214	-2.16803	0.016502
CG13079	17425	0.464008	3.23187	0.00359629	0.0487214	-2.16865	0.016502
Mctp	25497	-0.423253	-3.23052	0.00360802	0.0488379	-2.17171	0.0165415
CG8784	19735	0.365945	3.22955	0.00361652	0.0488756	-2.17392	0.0165543
alpha-Est9	17885	0.407158	3.22949	0.00361706	0.0488756	-2.17406	0.0165543
zpg	10847	0.446914	3.22783	0.00363156	0.0490253	-2.17783	0.016605
IM14	30555	1.06394	3.2275	0.00363441	0.0490253	-2.17856	0.016605
CG32391	10775	0.340122	3.22662	0.00364223	0.0490884	-2.18059	0.0166264
CG6498	8645	0.380383	3.22559	0.00365127	0.0491679	-2.18292	0.0166533
dpr7	29141	0.293323	3.22493	0.00365711	0.0492042	-2.18442	0.0166656
CG12963	26495	0.427764	3.22435	0.00366219	0.0492301	-2.18572	0.0166744
CheB38a	17719	0.611302	3.22345	0.00367018	0.04926	-2.18777	0.0166845
CG8560	10673	0.470404	3.22316	0.00367277	0.04926	-2.18844	0.0166845
CG16775	8003	0.400727	3.22304	0.00367386	0.04926	-2.18872	0.0166845
CG30060	27063	0.385427	3.22229	0.00368045	0.049306	-2.1904	0.0167001
npf	20619	0.360392	3.218	0.00371881	0.0497773	-2.20015	0.0168597
CG31189	21669	0.387327	3.21733	0.00372482	0.0498151	-2.20167	0.0168725
CG1572	5487	0.36868	3.21589	0.00373782	0.0499463	-2.20494	0.0169169
CG13965	17509	0.378828	3.21532	0.00374294	0.0499719	-2.20623	0.0169256
CG6041	1317	0.448006	3.21467	0.00374885	0.049979	-2.20771	0.016928
ng2	789	0.31063	3.21456	0.00374986	0.049979	-2.20797	0.016928
CG9603	18351	0.372105	3.21152	0.00377742	0.0500853	-2.21485	0.016964
CG9168	4179	0.374891	3.21149	0.00377775	0.0500853	-2.21493	0.016964
CG32092	9493	0.38232	3.21143	0.00377823	0.0500853	-2.21505	0.016964
mge	4901	0.29759	3.2112	0.00378031	0.0500853	-2.21557	0.016964
CG30054	27253	0.493998	3.21108	0.00378143	0.0500853	-2.21585	0.016964
CG3570	3629	0.40451	3.21056	0.00378624	0.0500853	-2.21704	0.016964
GstD9	19517	0.284699	3.21052	0.00378656	0.0500853	-2.21712	0.016964
CG15254	16675	0.348131	3.20966	0.00379439	0.0500853	-2.21906	0.016964
Obp56g	25261	0.387414	3.20966	0.00379446	0.0500853	-2.21908	0.016964
aralar1	24343	0.330194	3.20946	0.00379628	0.0500853	-2.21953	0.016964
CG3984	20141	0.737746	3.20915	0.00379909	0.0500853	-2.22023	0.016964
CG5071	23047	0.383725	3.20907	0.00379979	0.0500853	-2.2204	0.016964
CG17260	11859	0.302481	3.2085	0.00380502	0.0500853	-2.22169	0.016964
5-HT2	13685	0.418301	3.20843	0.00380571	0.0500853	-2.22186	0.016964
CG7456	15523	0.330367	3.20823	0.00380752	0.0500853	-2.22231	0.016964
jdp	24323	0.381658	3.20806	0.0038091	0.0500853	-2.2227	0.016964
mod(mdg4)	21713	0.364423	3.20712	0.00381773	0.0501567	-2.22483	0.0169882
CG30219	2981	0.556527	3.20637	0.00382468	0.0501772	-2.22653	0.0169951
CG31672	12105	0.586899	3.20604	0.00382769	0.0501772	-2.22727	0.0169951
CG31461	20351	0.316032	3.20591	0.00382892	0.0501772	-2.22758	0.0169951
grh	30119	0.38361	3.20438	0.0038431	0.0503208	-2.23105	0.0170438
CG31745	16957	0.377372	3.20344	0.00385179	0.0503924	-2.23317	0.017068
CG9331	17677	0.307739	3.20304	0.00385546	0.0503983	-2.23407	0.01707
sens	9121	0.341911	3.20209	0.00386438	0.0504727	-2.23624	0.0170952
CG33645	30255	-0.394701	-3.20093	0.00387521	0.0505718	-2.23887	0.0171288
nito	28755	0.319636	3.19993	0.00388457	0.0506517	-2.24113	0.0171558
CG18747	18227	0.367019	3.19942	0.00388934	0.0506717	-2.24229	0.0171626
CG5955	12647	0.372418	3.19725	0.0039097	0.0508842	-2.24719	0.0172346
CG13590	3691	0.459742	3.19627	0.00391892	0.0508842	-2.2494	0.0172346
CrebA	8639	0.298858	3.19622	0.0039194	0.0508842	-2.24952	0.0172346
iotaTry	27693	0.396945	3.19596	0.00392183	0.0508842	-2.2501	0.0172346
GstE1	25585	0.669381	3.19592	0.00392224	0.0508842	-2.2502	0.0172346
CG17234	12009	0.548685	3.19561	0.00392519	0.0508842	-2.2509	0.0172346
CG9631	19947	0.677518	3.19443	0.00393638	0.0509871	-2.25358	0.0172694
CG18173	4317	0.296387	3.19371	0.0039432	0.0510331	-2.25521	0.017285
CG11656	19665	-0.443197	-3.19177	0.00396165	0.0511888	-2.25959	0.0173378
primo-1	30367	0.356532	3.19176	0.00396178	0.0511888	-2.25962	0.0173378
Pkcdelta	5639	0.374369	3.19084	0.00397054	0.0512596	-2.26169	0.0173617
CG4017	15243	0.33241	3.19003	0.00397832	0.0512823	-2.26353	0.0173694
CG6619	10965	0.452628	3.18959	0.00398249	0.0512823	-2.26452	0.0173694
CG32487	4637	0.359101	3.18904	0.00398778	0.0512823	-2.26576	0.0173694
vir-1	16075	0.356383	3.18884	0.00398971	0.0512823	-2.26622	0.0173694
CG7362	20127	0.34971	3.18861	0.00399195	0.0512823	-2.26674	0.0173694
CG4408	22321	-0.497754	-3.1886	0.00399209	0.0512823	-2.26678	0.0173694
CG9743	24155	0.386856	3.18827	0.00399525	0.0512823	-2.26752	0.0173694
Spn	4579	0.522131	3.18692	0.00400825	0.0513951	-2.27057	0.0174076
CG11668	19673	0.444008	3.18667	0.00401062	0.0513951	-2.27113	0.0174076
CG14358	19981	0.402536	3.18585	0.00401859	0.051455	-2.27299	0.017428
ia2	29871	0.393571	3.1852	0.00402488	0.0514622	-2.27446	0.0174304
CG34049	30671	0.388971	3.18487	0.00402807	0.0514622	-2.2752	0.0174304
CG33752	30369	0.349177	3.18477	0.00402902	0.0514622	-2.27543	0.0174304
CG31820	16717	0.330515	3.18344	0.00404196	0.0515781	-2.27844	0.0174696
CG8159	18445	0.32213	3.18316	0.00404469	0.0515781	-2.27907	0.0174696
cbx	28135	0.331622	3.18207	0.00405533	0.0516554	-2.28154	0.0174958
CG9018	4509	0.346467	3.18186	0.00405736	0.0516554	-2.28201	0.0174958
plu	25207	0.442445	3.17861	0.00408925	0.0519254	-2.28936	0.0175872
Ccn	8055	0.321586	3.17818	0.00409345	0.0519254	-2.29032	0.0175872
MED20	14755	0.36393	3.17805	0.00409472	0.0519254	-2.29061	0.0175872
CG17560	20623	0.411442	3.17785	0.00409673	0.0519254	-2.29107	0.0175872
CG17217	15993	0.279509	3.17768	0.00409841	0.0519254	-2.29146	0.0175872
Hand	15577	0.335622	3.17767	0.0040985	0.0519254	-2.29148	0.0175872
CG13129	15359	0.386852	3.17617	0.00411334	0.0520299	-2.29487	0.0176226
CG15394	11923	0.414098	3.17593	0.00411569	0.0520299	-2.29541	0.0176226
CG9897	3077	0.551483	3.17582	0.00411673	0.0520299	-2.29564	0.0176226
MESK4	20663	-0.305255	-3.17304	0.00414442	0.0523376	-2.30194	0.0177268
CG5895	8439	0.444893	3.17267	0.00414809	0.0523416	-2.30277	0.0177282
Tie	5139	0.279585	3.16977	0.00417713	0.0526655	-2.30931	0.0178379
jeb	27533	0.299633	3.16887	0.00418614	0.0527366	-2.31134	0.017862
CG7580	8115	0.44228	3.16732	0.00420176	0.05286	-2.31483	0.0179038
CG32280	4667	0.485365	3.16723	0.0042027	0.05286	-2.31504	0.0179038
Ance-5	3799	0.397474	3.16505	0.00422481	0.0530954	-2.31996	0.0179835
CG33774	30395	0.358948	3.16439	0.00423147	0.0531364	-2.32144	0.0179974
Calx	21605	0.386434	3.16173	0.0042586	0.0534342	-2.32744	0.0180983
CG10570	17205	0.376284	3.16022	0.00427408	0.0535076	-2.33084	0.0181232
CG6891	7121	0.462913	3.16018	0.00427456	0.0535076	-2.33095	0.0181232
CG32232	5233	0.3083	3.16007	0.00427561	0.0535076	-2.33118	0.0181232
CG4338	20203	0.433722	3.15983	0.00427815	0.0535076	-2.33173	0.0181232
A3-3	365	0.305667	3.1537	0.00434161	0.0542002	-2.34555	0.0183577
CG13245	16711	0.337999	3.15366	0.004342	0.0542002	-2.34563	0.0183577
CG17646	12187	0.335018	3.15348	0.00434392	0.0542002	-2.34605	0.0183577
CG17824	9433	0.338208	3.15219	0.00435738	0.0543121	-2.34895	0.0183956
Spn5	20305	0.29449	3.15195	0.00435984	0.0543121	-2.34948	0.0183956
CG3347	11753	0.405193	3.15112	0.00436856	0.0543459	-2.35135	0.0184071
CG6729	15647	0.352505	3.15075	0.00437245	0.0543459	-2.35218	0.0184071
Dlic2	5341	0.390443	3.1507	0.00437298	0.0543459	-2.3523	0.0184071
CG32834	3081	0.59465	3.15018	0.00437842	0.0543704	-2.35347	0.0184153
Glu-RA	29173	0.296058	3.14954	0.00438513	0.0544104	-2.3549	0.0184289
CG14061	23757	0.416253	3.14874	0.00439359	0.0544475	-2.35671	0.0184415
CG18258	6765	0.433119	3.1486	0.00439509	0.0544475	-2.35703	0.0184415
spin	29625	0.285211	3.14641	0.00441819	0.0546905	-2.36194	0.0185238
Dyrk3	30993	0.289096	3.14294	0.00445522	0.0551049	-2.36977	0.0186642
CG31534	13705	0.385699	3.14259	0.00445894	0.0551049	-2.37055	0.0186642
CG7025	14713	0.380529	3.14228	0.00446225	0.0551049	-2.37125	0.0186642
CG1732	30075	0.394415	3.14183	0.00446703	0.0551204	-2.37225	0.0186694
Nmdar1	13549	0.483239	3.14065	0.0044797	0.0552332	-2.37491	0.0187076
CG6168	9649	0.391389	3.13995	0.00448725	0.0552826	-2.37648	0.0187244
CG13295	10991	0.352046	3.13908	0.00449658	0.0552907	-2.37843	0.0187271
CG16743	15699	0.550088	3.13861	0.00450163	0.0552907	-2.37948	0.0187271
CG11050	14373	0.299906	3.1383	0.00450505	0.0552907	-2.3802	0.0187271
ps	18615	0.364767	3.13777	0.00451078	0.0552907	-2.38139	0.0187271
CG17150	5187	0.297182	3.13756	0.00451304	0.0552907	-2.38186	0.0187271
CG18528	22641	0.305039	3.13752	0.00451349	0.0552907	-2.38195	0.0187271
CG2781	18289	0.306655	3.13751	0.00451359	0.0552907	-2.38197	0.0187271
CG33453	25431	0.339319	3.13727	0.0045162	0.0552907	-2.38251	0.0187271
ppa	2969	0.294434	3.13668	0.00452258	0.0553224	-2.38383	0.0187379
lectin-29Ca	15001	0.324811	3.13638	0.00452587	0.0553224	-2.38452	0.0187379
Reg-2	3989	0.547216	3.13532	0.00453732	0.0554191	-2.38688	0.0187706
axo	5223	0.318352	3.13481	0.00454285	0.0554433	-2.38803	0.0187788
Acf1	24571	0.393063	3.13232	0.00457015	0.055733	-2.39364	0.0188769
CG11964	18583	0.311361	3.13129	0.00458143	0.0558064	-2.39595	0.0189018
CG31925	12271	0.363564	3.13112	0.00458331	0.0558064	-2.39634	0.0189018
her	16837	0.268909	3.13062	0.00458872	0.0558288	-2.39744	0.0189093
CG10825	21625	0.272331	3.13025	0.00459279	0.0558349	-2.39827	0.0189114
Nep5	23489	0.364822	3.12956	0.00460047	0.0558552	-2.39984	0.0189183
lcs	11201	0.418295	3.12945	0.00460161	0.0558552	-2.40007	0.0189183
CG6783	30905	0.371015	3.12737	0.00462466	0.0560651	-2.40475	0.0189894
scb	26541	0.42801	3.12724	0.00462607	0.0560651	-2.40504	0.0189894
CG32281	4675	0.386123	3.12622	0.00463737	0.0561586	-2.40732	0.019021
Obp19c	11371	-0.448985	-3.1257	0.00464316	0.0561851	-2.40849	0.01903
oa2	22031	0.419049	3.12444	0.00465725	0.0563121	-2.41133	0.019073
Trf	14751	0.437906	3.12404	0.00466165	0.0563217	-2.41222	0.0190763
CG3898	1925	0.593707	3.12268	0.00467691	0.0564624	-2.41528	0.0191239
CG31886	15125	0.354349	3.12201	0.00468434	0.056502	-2.41676	0.0191374
l(2)02045	28687	0.339155	3.12174	0.00468742	0.056502	-2.41738	0.0191374
CG13083	17399	-0.384651	-3.1203	0.00470364	0.0566538	-2.42062	0.0191888
CG3651	24693	0.307402	3.11784	0.00473141	0.0569086	-2.42613	0.0192751
CG31174	21855	0.29052	3.11778	0.00473207	0.0569086	-2.42626	0.0192751
CG2681	711	0.3776	3.11661	0.00474535	0.0570188	-2.42888	0.0193124
Rtnl1	13955	0.330507	3.11633	0.00474853	0.0570188	-2.42951	0.0193124
CG11899	23865	0.337895	3.11477	0.00476626	0.0571878	-2.433	0.0193696
CG11692	11319	0.34218	3.11342	0.00478169	0.0573026	-2.43603	0.0194085
CG5011	12331	0.36942	3.11329	0.00478316	0.0573026	-2.43632	0.0194085
CG3902	7875	0.378067	3.11216	0.00479618	0.0574146	-2.43886	0.0194465
CG11591	5073	0.478408	3.11177	0.00480067	0.0574244	-2.43974	0.0194498
CG31682	12081	0.346934	3.11112	0.00480813	0.0574696	-2.44119	0.0194651
CG32276	4795	0.300295	3.10791	0.00484517	0.0578681	-2.44838	0.0196001
dnc	759	0.305879	3.10727	0.00485256	0.0579122	-2.44981	0.019615
lbm	29021	0.314272	3.10682	0.00485776	0.0579299	-2.45081	0.019621
Nplp2	9085	0.374464	3.10596	0.00486785	0.0579562	-2.45275	0.0196299
GlcAT-S	15201	0.297245	3.10582	0.0048694	0.0579562	-2.45305	0.0196299
CG14591	24791	0.388207	3.10568	0.00487108	0.0579562	-2.45337	0.0196299
CG1304	11277	-1.75784	-3.10496	0.00487951	0.0580103	-2.45499	0.0196482
CG14688	19069	0.430611	3.10439	0.00488611	0.0580103	-2.45625	0.0196482
CG4455	16765	0.313729	3.10433	0.00488676	0.0580103	-2.45638	0.0196482
RhoGAP88C	20013	0.327624	3.10354	0.00489609	0.058072	-2.45817	0.0196691
CG6836	7775	0.373186	3.10326	0.00489938	0.058072	-2.45879	0.0196691
CG18095	16433	0.408098	3.10163	0.0049185	0.0582419	-2.46244	0.0197267
Oseg1	10377	0.327177	3.1014	0.00492117	0.0582419	-2.46295	0.0197267
CG3748	15145	-0.459422	-3.09883	0.00495147	0.0585562	-2.46869	0.0198331
CG6279	9737	0.417889	3.09696	0.00497365	0.0587741	-2.47288	0.0199069
CG11762	18443	0.333705	3.09632	0.00498128	0.0588198	-2.47431	0.0199224
CG1971	24575	0.351543	3.09594	0.00498578	0.0588254	-2.47515	0.0199243
CG18673	24461	0.338048	3.095	0.00499704	0.0588254	-2.47727	0.0199243
CG31365	22275	0.509875	3.09472	0.0050004	0.0588254	-2.47789	0.0199243
CG17717	1459	0.331042	3.0947	0.00500058	0.0588254	-2.47793	0.0199243
CG17111	22201	0.397803	3.09421	0.00500647	0.0588254	-2.47903	0.0199243
CG31777	11697	0.420294	3.09407	0.00500806	0.0588254	-2.47933	0.0199243
CG11847	22863	0.303978	3.09407	0.0050081	0.0588254	-2.47933	0.0199243
CG18869	4951	0.34241	3.09351	0.00501479	0.0588492	-2.48058	0.0199324
CG14328	20819	0.438127	3.09327	0.00501766	0.0588492	-2.48112	0.0199324
CG8839	27449	0.290422	3.09254	0.00502641	0.0589066	-2.48275	0.0199518
CG7853	8183	0.294752	3.09224	0.00503008	0.0589066	-2.48343	0.0199518
Dad	20707	0.361743	3.0914	0.00504019	0.0589807	-2.48531	0.0199769
dia	17659	0.352421	3.09093	0.00504585	0.0589874	-2.48636	0.0199792
Gs1l	11561	0.286295	3.09072	0.0050483	0.0589874	-2.48682	0.0199792
CG11155	29185	0.428486	3.08933	0.00506514	0.05914	-2.48993	0.0200308
CG10588	12797	0.27588	3.08785	0.00508307	0.0592717	-2.49324	0.0200755
slik	3711	0.320282	3.08761	0.00508596	0.0592717	-2.49377	0.0200755
CG11149	14167	0.331757	3.08723	0.00509061	0.0592717	-2.49462	0.0200755
CG32118	9173	0.404529	3.08715	0.00509159	0.0592717	-2.4948	0.0200755
CG14871	20337	0.305343	3.08535	0.00511346	0.059482	-2.49881	0.0201467
Glu-RI	10845	0.348312	3.08497	0.00511818	0.0594926	-2.49968	0.0201503
CG6024	9559	0.319198	3.08331	0.00513848	0.0596799	-2.50338	0.0202137
bab1	4131	0.44358	3.08297	0.00514254	0.0596799	-2.50412	0.0202137
Adh	31165	0.355922	3.08271	0.00514574	0.0596799	-2.5047	0.0202137
Peritrophin-15a	14997	0.32698	3.08154	0.00516019	0.0598031	-2.50732	0.0202555
CG11474	2767	0.36204	3.08079	0.00516946	0.0598662	-2.509	0.0202768
CG32409	10935	0.371916	3.08033	0.00517504	0.0598865	-2.51001	0.0202837
CG1812	11351	0.291447	3.07957	0.00518453	0.0599199	-2.51172	0.020295
v(2)k05816	11865	0.411896	3.07948	0.00518559	0.0599199	-2.51191	0.020295
CG1529	11269	0.376095	3.07895	0.00519217	0.0599516	-2.5131	0.0203057
CG9617	18365	0.421466	3.07791	0.00520509	0.0600563	-2.51542	0.0203412
CG5399	20347	0.471722	3.07718	0.00521408	0.0600892	-2.51704	0.0203523
CG11686	19721	0.355287	3.07706	0.00521562	0.0600892	-2.51731	0.0203523
CG4630	27151	0.409204	3.07633	0.00522468	0.0601035	-2.51894	0.0203572
mthl4	25979	0.412454	3.07623	0.00522593	0.0601035	-2.51916	0.0203572
CG33524	30171	0.318414	3.0759	0.00523009	0.0601035	-2.51991	0.0203572
CG5802	21629	0.293944	3.07573	0.00523224	0.0601035	-2.52029	0.0203572
Fak56D	25401	0.309438	3.07428	0.00525027	0.0602663	-2.52351	0.0204123
CG32214	7617	0.35956	3.07367	0.00525791	0.0602736	-2.52487	0.0204148
slik	3713	0.32447	3.07362	0.00525862	0.0602736	-2.52499	0.0204148
ps	18613	0.291669	3.07263	0.00527099	0.060346	-2.52719	0.0204393
Mef2	28119	0.399441	3.0725	0.00527265	0.060346	-2.52748	0.0204393
CG33337	22415	0.451959	3.07187	0.00528057	0.0603924	-2.52889	0.020455
CG32810	389	0.365352	3.07011	0.00530271	0.0606013	-2.5328	0.0205258
CG31676	17685	0.381774	3.06887	0.00531849	0.0607053	-2.53557	0.020561
Pi3K68D	9499	0.304906	3.06878	0.00531957	0.0607053	-2.53576	0.020561
Lsp2	29309	1.32613	3.0681	0.00532822	0.0607543	-2.53728	0.0205776
Sop2	16371	0.24598	3.06783	0.00533165	0.0607543	-2.53788	0.0205776
CG14907	20645	0.338519	3.06683	0.00534438	0.0608551	-2.54011	0.0206118
CG13826	22257	0.33542	3.06614	0.0053531	0.06091	-2.54164	0.0206304
NPC1b	11225	0.541592	3.06465	0.00537225	0.0610834	-2.54497	0.0206891
CG14204	7281	0.402906	3.06395	0.00538112	0.0611398	-2.54652	0.0207082
CG11848	22865	0.385497	3.06288	0.00539491	0.061252	-2.54891	0.0207462
WASp	23815	0.295596	3.06227	0.00540278	0.0612969	-2.55027	0.0207614
CG33171	29911	0.364904	3.06146	0.00541319	0.0613704	-2.55207	0.0207863
clumsy	17755	0.289072	3.05962	0.0054369	0.061585	-2.55616	0.020859
CG12813	18885	0.511455	3.05938	0.00543999	0.061585	-2.55669	0.020859
CG32228	7461	0.331953	3.0576	0.00546311	0.0617694	-2.56065	0.0209214
CG31758	15963	0.363587	3.05752	0.00546418	0.0617694	-2.56083	0.0209214
Acp26Ab	14149	0.466285	3.05498	0.00549737	0.0619784	-2.56649	0.0209922
arr	27051	0.387953	3.05491	0.00549826	0.0619784	-2.56664	0.0209922
CG33968	30513	-0.454475	-3.05458	0.00550257	0.0619784	-2.56737	0.0209922
CG31031	24145	0.531079	3.05376	0.0055133	0.0619784	-2.56919	0.0209922
CG4619	15275	0.296509	3.0535	0.00551672	0.0619784	-2.56977	0.0209922
PGRP-LC	29493	0.278074	3.05338	0.00551828	0.0619784	-2.57003	0.0209922
CG12624	5377	0.313423	3.05294	0.00552407	0.0619784	-2.57102	0.0209922
Oatp33Eb	16043	0.360515	3.0529	0.00552454	0.0619784	-2.5711	0.0209922
CG11655	6249	0.33825	3.05289	0.00552472	0.0619784	-2.57113	0.0209922
CG11175	25127	0.388788	3.05287	0.00552502	0.0619784	-2.57118	0.0209922
CG10178	17119	0.393247	3.05277	0.00552628	0.0619784	-2.57139	0.0209922
GstD5	19453	0.292349	3.05198	0.00553675	0.0620259	-2.57316	0.0210083
CG7530	20135	0.295086	3.05185	0.00553845	0.0620259	-2.57344	0.0210083
Pdi	8797	0.306585	3.04963	0.00556771	0.0623089	-2.57837	0.0211042
CG10139	26645	0.288894	3.04721	0.00559986	0.062609	-2.58374	0.0212058
CG6745	10317	-0.269048	-3.04701	0.00560253	0.062609	-2.58419	0.0212058
CG5254	175	0.450429	3.04636	0.00561115	0.0626605	-2.58562	0.0212232
CG32741	1481	0.30793	3.04573	0.0056196	0.0627101	-2.58703	0.02124
wb	16449	0.371332	3.04441	0.00563729	0.0628626	-2.58996	0.0212917
CG3814	27217	0.379294	3.04349	0.00564965	0.0628939	-2.59201	0.0213023
CG18005	18559	0.304208	3.04305	0.00565558	0.0628939	-2.59299	0.0213023
CG32056	9839	0.4118	3.04303	0.00565577	0.0628939	-2.59302	0.0213023
inaC	26109	0.317957	3.043	0.00565618	0.0628939	-2.59309	0.0213023
how	21897	0.244697	3.0399	0.00569805	0.0633143	-2.59997	0.0214447
CG11638	265	0.295202	3.03928	0.00570643	0.0633625	-2.60135	0.021461
CG13510	2865	0.406586	3.03868	0.00571464	0.0634086	-2.60269	0.0214766
CG11760	18433	0.286508	3.03811	0.00572236	0.0634492	-2.60395	0.0214904
CG5162	6767	0.419655	3.03519	0.00576217	0.0638454	-2.61042	0.0216246
CG4721	22129	0.342492	3.03299	0.00579242	0.0641002	-2.61531	0.0217109
itp	3611	0.437329	3.03292	0.00579337	0.0641002	-2.61546	0.0217109
CG1315	18097	0.349805	3.03247	0.00579951	0.0641227	-2.61645	0.0217185
CG2022	13669	0.452024	3.03037	0.00582852	0.0643979	-2.62111	0.0218117
CG12863	26769	0.313368	3.02974	0.00583722	0.0644485	-2.6225	0.0218289
CG9368	7641	0.388	3.02877	0.00585067	0.0645514	-2.62465	0.0218637
SelR	19013	0.324728	3.02822	0.00585829	0.0645899	-2.62586	0.0218768
CG17257	11857	0.323896	3.02492	0.00590433	0.0649984	-2.63317	0.0220151
Or65a	10883	0.296405	3.02411	0.00591568	0.0649984	-2.63496	0.0220151
IM23	25685	0.631463	3.02403	0.00591683	0.0649984	-2.63514	0.0220151
CG31098	23007	0.340141	3.02387	0.00591905	0.0649984	-2.63549	0.0220151
CG10764	25923	0.37726	3.0237	0.00592152	0.0649984	-2.63588	0.0220151
CG33316	17487	0.403789	3.02367	0.00592192	0.0649984	-2.63594	0.0220151
CG9825	2915	0.350159	3.02334	0.00592656	0.0649984	-2.63667	0.0220151
CG1273	4997	0.342353	3.0232	0.00592859	0.0649984	-2.63699	0.0220151
Asph	26341	0.502432	3.0229	0.00593276	0.0649984	-2.63765	0.0220151
Spn27A	14419	0.271468	3.02206	0.0059446	0.0650825	-2.63951	0.0220436
Elongin-C	25397	0.421373	3.02128	0.00595565	0.065141	-2.64124	0.0220634
CG7995	4273	0.293916	3.02109	0.00595827	0.065141	-2.64165	0.0220634
CG10970	2077	0.394151	3.02027	0.00596987	0.0651528	-2.64347	0.0220674
Cyp6w1	24757	-0.38326	-3.01998	0.00597401	0.0651528	-2.64411	0.0220674
CG17838	21547	0.34906	3.01991	0.00597496	0.0651528	-2.64426	0.0220674
CG31198	21815	0.410414	3.01973	0.00597748	0.0651528	-2.64466	0.0220674
CG9526	14315	0.316449	3.01954	0.00598019	0.0651528	-2.64508	0.0220674
ppan	21621	0.272178	3.01823	0.00599879	0.0652616	-2.64797	0.0221042
CG12194	11473	0.33482	3.01812	0.00600036	0.0652616	-2.64822	0.0221042
ksr	13553	0.582111	3.01796	0.00600269	0.0652616	-2.64858	0.0221042
CG13160	27365	0.318819	3.0173	0.00601213	0.0653188	-2.65005	0.0221236
CG15278	16527	0.41938	3.01673	0.00602026	0.0653617	-2.65131	0.0221381
fra	27233	0.317477	3.01563	0.00603591	0.0654432	-2.65373	0.0221657
dan	22909	0.420527	3.01561	0.00603614	0.0654432	-2.65377	0.0221657
CG31286	18065	0.360984	3.01522	0.00604183	0.0654595	-2.65464	0.0221713
Eig71Eh	8685	0.4294	3.01476	0.00604832	0.0654843	-2.65564	0.0221797
CalpB	9881	0.294477	3.01005	0.00611632	0.0661748	-2.66607	0.0224135
CG10680	17499	0.368628	3.00962	0.00612254	0.0661963	-2.66702	0.0224208
CG8092	26599	0.310545	3.00905	0.00613081	0.0662399	-2.66828	0.0224356
ry	19671	2.33923	3.00855	0.00613799	0.0662716	-2.66937	0.0224464
CG11533	29103	0.298198	3.00747	0.00615383	0.0663968	-2.67177	0.0224887
CG7603	8111	0.300496	3.00659	0.00616667	0.0664895	-2.67372	0.0225201
CG15323	35	0.296797	3.00602	0.00617501	0.0665335	-2.67498	0.022535
CG17567	17381	0.348611	3.00483	0.0061924	0.0666599	-2.6776	0.0225779
CG1946	28873	0.330595	3.00463	0.00619527	0.0666599	-2.67803	0.0225779
CG7728	8177	0.314657	3.00404	0.00620399	0.0667055	-2.67934	0.0225933
SPoCk	13179	0.355355	3.00376	0.00620804	0.0667055	-2.67995	0.0225933
Cyp304a1	19651	0.364565	3.00296	0.00621991	0.0667516	-2.68173	0.0226089
CG12129	28061	0.388891	3.00244	0.00622756	0.0667516	-2.68288	0.0226089
CG31814	16389	0.376206	3.00231	0.00622947	0.0667516	-2.68316	0.0226089
CG14899	20581	0.271203	3.00222	0.0062307	0.0667516	-2.68335	0.0226089
CG8004	7591	0.305832	3.00202	0.00623368	0.0667516	-2.68379	0.0226089
CG9636	18267	0.346519	3.00144	0.0062423	0.0667982	-2.68508	0.0226247
ire-1	21407	0.285671	3.00044	0.00625701	0.0669098	-2.68727	0.0226625
CG9588	19867	0.34243	2.99605	0.0063224	0.0675545	-2.69696	0.0228809
CG7646	7563	0.337423	2.99538	0.00633238	0.0675545	-2.69843	0.0228809
ade2	14253	0.281739	2.99529	0.00633374	0.0675545	-2.69863	0.0228809
CG31812	16847	0.359615	2.99502	0.00633786	0.0675545	-2.69924	0.0228809
Cyp9f2	19507	0.430495	2.99495	0.00633891	0.0675545	-2.69939	0.0228809
CG13732	8117	0.345545	2.99431	0.00634852	0.0675652	-2.70081	0.0228845
CG13654	22913	0.342601	2.99431	0.00634856	0.0675652	-2.70081	0.0228845
Pi3K21B	12557	0.339248	2.99314	0.0063661	0.0677058	-2.70338	0.0229321
l(3)10615	18607	0.342152	2.99234	0.00637821	0.0677885	-2.70515	0.0229601
CG10337	17455	0.393176	2.991	0.00639839	0.0679568	-2.7081	0.0230171
CG12766	4893	0.368776	2.98967	0.00641858	0.068125	-2.71103	0.0230741
Faa	5067	0.39223	2.98864	0.00643425	0.0682449	-2.7133	0.0231147
CG3790	27221	0.29962	2.98778	0.00644737	0.0683377	-2.7152	0.0231462
CG6084	9583	0.295255	2.9859	0.00647603	0.068595	-2.71933	0.0232333
CG15219	24703	0.330281	2.98483	0.00649242	0.0687221	-2.72169	0.0232763
CG13169	27493	0.361217	2.98411	0.0065034	0.0687917	-2.72326	0.0232999
Ilk	12823	0.266956	2.98341	0.00651416	0.068859	-2.7248	0.0233227
Tom7	28427	0.363175	2.98297	0.00652097	0.0688844	-2.72577	0.0233313
CG9027	30035	0.41103	2.98196	0.00653656	0.0690024	-2.728	0.0233713
Mp20	27115	0.38356	2.98047	0.00655957	0.0691986	-2.73127	0.0234377
CG7295	12193	0.308131	2.97998	0.00656717	0.0692307	-2.73235	0.0234486
CG13081	17419	0.384755	2.97959	0.00657335	0.0692307	-2.73322	0.0234486
Cyt-c-p	16845	0.328689	2.97942	0.0065759	0.0692307	-2.73359	0.0234486
CG17821	25543	0.342033	2.97778	0.0066014	0.0694032	-2.73719	0.023507
spi	17451	0.278981	2.97745	0.00660658	0.0694032	-2.73792	0.023507
esn	29031	0.387696	2.9774	0.00660744	0.0694032	-2.73804	0.023507
CG31300	22941	0.413309	2.97723	0.00661004	0.0694032	-2.73841	0.023507
CG13499	2779	0.401827	2.97687	0.00661566	0.0694156	-2.7392	0.0235112
CG31233	21813	0.404585	2.97635	0.00662375	0.0694371	-2.74034	0.0235185
CG6912	20163	0.551774	2.97589	0.00663097	0.0694371	-2.74135	0.0235185
CG33514	30145	0.460907	2.97589	0.00663104	0.0694371	-2.74136	0.0235185
msl-3	10767	0.471202	2.97518	0.00664215	0.069507	-2.74292	0.0235422
CG10700	17293	1.51104	2.97353	0.00666804	0.0696861	-2.74654	0.0236028
CG14536	14685	0.281031	2.97352	0.00666818	0.0696861	-2.74656	0.0236028
CG8534	18795	0.34534	2.97259	0.00668285	0.0697718	-2.74861	0.0236319
EfSec	2465	0.381763	2.97243	0.00668531	0.0697718	-2.74895	0.0236319
grh	30117	0.377838	2.97068	0.00671303	0.0700144	-2.7528	0.023714
RFeSP	12229	0.319532	2.96906	0.00673876	0.0701995	-2.75636	0.0237767
glob1	20475	0.348839	2.969	0.00673976	0.0701995	-2.7565	0.0237767
CG7766	2069	0.286201	2.96854	0.00674707	0.0702268	-2.75751	0.023786
CG12645	2201	0.268159	2.968	0.00675553	0.0702268	-2.75868	0.023786
Mef2	28121	0.289795	2.96798	0.00675586	0.0702268	-2.75872	0.023786
CG9981	6625	0.359402	2.96648	0.00677994	0.0704303	-2.76203	0.0238549
CG9372	7645	0.358472	2.96603	0.006787	0.0704568	-2.763	0.0238639
rap	1029	0.311559	2.96507	0.00680241	0.0705507	-2.76511	0.0238957
CG3168	1519	0.287716	2.96491	0.00680507	0.0705507	-2.76548	0.0238957
CG5355	15537	0.256209	2.96435	0.00681407	0.0705768	-2.76671	0.0239045
Gr10a	5497	0.372957	2.96389	0.00682147	0.0705768	-2.76772	0.0239045
l(2)02045	28693	0.329575	2.96356	0.00682668	0.0705768	-2.76843	0.0239045
CG11893	22947	0.34257	2.96349	0.00682786	0.0705768	-2.76859	0.0239045
CG11079	3117	0.421179	2.96335	0.00683015	0.0705768	-2.7689	0.0239045
CG6144	15517	0.384854	2.96284	0.00683829	0.0706142	-2.77001	0.0239172
dpr7	29143	0.300128	2.96251	0.00684366	0.070623	-2.77074	0.0239202
CG33120	17197	0.357068	2.96215	0.00684953	0.0706369	-2.77154	0.0239249
CG31052	22225	0.340987	2.96109	0.00686665	0.0707668	-2.77386	0.0239689
Ggamma1	28403	0.349508	2.96071	0.00687276	0.070783	-2.77469	0.0239744
CG3199	19939	0.379269	2.9594	0.00689402	0.0709193	-2.77756	0.0240205
vnd	147	0.334661	2.95934	0.00689506	0.0709193	-2.7777	0.0240205
CG10171	9125	0.381094	2.95876	0.0069044	0.0709687	-2.77896	0.0240373
CG15556	24417	0.318839	2.95827	0.0069124	0.0709891	-2.78004	0.0240442
CG8199	18663	0.26857	2.95761	0.00692311	0.0709891	-2.78148	0.0240442
zetaTry	27749	0.377632	2.95743	0.00692608	0.0709891	-2.78188	0.0240442
Ten-m	13145	0.375976	2.95673	0.00693759	0.0709891	-2.78342	0.0240442
CG31221	21249	0.320419	2.95669	0.00693824	0.0709891	-2.78351	0.0240442
CG1399	28887	0.347385	2.95659	0.00693977	0.0709891	-2.78371	0.0240442
CG11089	22751	0.394204	2.95659	0.00693977	0.0709891	-2.78371	0.0240442
CG12717	5737	0.319509	2.95641	0.00694271	0.0709891	-2.78411	0.0240442
Irbp	19179	0.311845	2.95604	0.00694887	0.0710057	-2.78493	0.0240498
CG14766	28745	0.31311	2.95511	0.00696408	0.0710954	-2.78697	0.0240802
Eip71CD	8629	0.404755	2.95495	0.00696675	0.0710954	-2.78732	0.0240802
CG9044	14135	-0.414121	-2.95234	0.00700958	0.0714525	-2.79302	0.0242012
vir-1	16077	0.291691	2.95226	0.00701089	0.0714525	-2.7932	0.0242012
VhaSFD	16913	0.281155	2.95199	0.00701549	0.0714529	-2.79381	0.0242013
CG10747	17555	0.31513	2.95089	0.00703354	0.0715392	-2.7962	0.0242305
CG11516	23919	0.290697	2.95086	0.00703406	0.0715392	-2.79627	0.0242305
pain	3795	0.322337	2.95064	0.00703769	0.0715392	-2.79675	0.0242305
CG31626	17773	0.304364	2.95027	0.00704395	0.0715437	-2.79757	0.024232
Mp20	1	0.457999	2.94989	0.00705019	0.0715437	-2.7984	0.024232
l(2)k10201	28197	0.290004	2.94963	0.00705445	0.0715437	-2.79896	0.024232
CG10132	17409	0.352325	2.94951	0.00705644	0.0715437	-2.79922	0.024232
CG3699	271	0.967966	2.94827	0.00707718	0.0717075	-2.80195	0.0242875
CG33147	25493	0.330045	2.94746	0.00709066	0.0717975	-2.80372	0.024318
Vha44	26275	0.259684	2.94622	0.0071114	0.0719185	-2.80644	0.024359
Cat	7839	0.266913	2.94619	0.00711181	0.0719185	-2.80649	0.024359
CG7407	13033	0.420748	2.94572	0.00711982	0.071953	-2.80754	0.0243706
TotB	21571	0.412185	2.94494	0.00713278	0.0720182	-2.80923	0.0243927
CG8417	18773	0.302985	2.94478	0.00713549	0.0720182	-2.80958	0.0243927
CG5798	21627	0.35868	2.94387	0.00715089	0.0720412	-2.81158	0.0244005
CG31199	21509	0.419272	2.94383	0.00715148	0.0720412	-2.81166	0.0244005
CG2680	741	0.384988	2.94382	0.00715159	0.0720412	-2.81168	0.0244005
CG9344	2337	0.531413	2.94328	0.00716077	0.0720872	-2.81287	0.0244161
Rb97D	30923	0.511632	2.94153	0.00719025	0.0722998	-2.81669	0.0244881
zetaCOP	8295	0.273341	2.94148	0.00719114	0.0722998	-2.8168	0.0244881
CG11791	22841	0.410889	2.94095	0.00720017	0.0723008	-2.81797	0.0244884
rst	829	-0.404869	-2.94093	0.00720048	0.0723008	-2.81801	0.0244884
CG31053	23689	0.356979	2.94057	0.00720656	0.0723153	-2.81879	0.0244934
CG34013	30599	0.294135	2.93943	0.0072259	0.0724629	-2.82129	0.0245434
CG13855	21971	0.378002	2.9389	0.00723498	0.0725075	-2.82245	0.0245584
CG14258	23405	0.415789	2.93862	0.00723974	0.0725087	-2.82306	0.0245589
ACXD	4449	0.369694	2.93814	0.00724779	0.0725428	-2.8241	0.0245704
CG12256	19539	0.3004	2.93728	0.00726246	0.0726432	-2.82598	0.0246044
CG6793	9441	0.343611	2.93639	0.00727774	0.0727495	-2.82793	0.0246404
mthl9	4015	0.31432	2.93511	0.00729972	0.0729226	-2.83073	0.024699
r	29807	0.305239	2.934	0.0073187	0.0730655	-2.83315	0.0247474
robl22E	12067	0.392567	2.93361	0.00732541	0.0730858	-2.834	0.0247543
CG3091	615	0.492888	2.93245	0.00734555	0.07324	-2.83655	0.0248066
CG1941	28869	0.38736	2.9316	0.00736008	0.073298	-2.83839	0.0248262
yellow-d	3121	0.395844	2.93154	0.00736115	0.073298	-2.83852	0.0248262
Ate1	25225	0.323448	2.931	0.00737061	0.073298	-2.83971	0.0248262
CG8184	6337	0.307926	2.93098	0.00737095	0.073298	-2.83976	0.0248262
Oatp58Db	2733	0.421455	2.93075	0.00737481	0.073298	-2.84024	0.0248262
CG1907	23961	0.342883	2.92987	0.0073902	0.0733351	-2.84218	0.0248387
FucTB	15161	0.359229	2.92985	0.00739048	0.0733351	-2.84222	0.0248387
CG14985	4927	0.294983	2.92973	0.00739261	0.0733351	-2.84248	0.0248387
CG9666	7723	0.310786	2.9291	0.00740354	0.0733969	-2.84386	0.0248597
CG9027	30037	0.388163	2.92822	0.00741887	0.0735023	-2.84578	0.0248954
CG13026	8291	-0.502379	-2.9274	0.00743316	0.0735973	-2.84757	0.0249275
CG13078	17427	0.583959	2.92667	0.00744599	0.0736558	-2.84917	0.0249474
Hsp26	10113	0.358063	2.92652	0.0074485	0.0736558	-2.84948	0.0249474
fry	10003	0.273622	2.92611	0.00745564	0.0736798	-2.85037	0.0249555
CG10051	25367	0.399815	2.9246	0.00748213	0.0738343	-2.85367	0.0250078
PH4alphaPV	24301	-0.431365	-2.92453	0.00748346	0.0738343	-2.85383	0.0250078
CG30353	28497	0.364764	2.92417	0.00748977	0.0738343	-2.85461	0.0250078
CG9498	14355	0.376323	2.92394	0.00749379	0.0738343	-2.85511	0.0250078
CG14125	9429	0.295601	2.92388	0.00749488	0.0738343	-2.85525	0.0250078
CG6259	8079	0.2728	2.92268	0.00751603	0.0739936	-2.85786	0.0250618
GlcAT-P	9661	0.338291	2.92242	0.00752052	0.0739936	-2.85842	0.0250618
CG31352	18711	0.334538	2.92214	0.0075256	0.073997	-2.85905	0.025063
glob1	20479	0.305573	2.91838	0.00759223	0.0745572	-2.86723	0.0252527
CG1079	4869	0.322706	2.91834	0.0075929	0.0745572	-2.86732	0.0252527
cni	16787	0.284232	2.91812	0.00759688	0.0745572	-2.8678	0.0252527
olf186-F	25779	0.504093	2.9174	0.00760977	0.074595	-2.86938	0.0252655
Rbp1	18987	0.299159	2.91728	0.00761191	0.074595	-2.86964	0.0252655
CG34054	30681	0.317955	2.9171	0.00761505	0.074595	-2.87002	0.0252655
cl	14045	0.290236	2.91658	0.00762431	0.074639	-2.87115	0.0252804
CG5038	20227	0.295563	2.91611	0.00763288	0.0746761	-2.87219	0.025293
Kua	17549	0.338294	2.91517	0.00764967	0.0747936	-2.87423	0.0253328
CG8468	26813	0.32086	2.91462	0.00765951	0.074843	-2.87543	0.0253495
CG11198	28783	0.32537	2.91435	0.00766438	0.0748438	-2.87602	0.0253498
CG5195	12693	0.304122	2.91379	0.00767452	0.074896	-2.87724	0.0253674
Drip	27713	0.321708	2.91299	0.00768883	0.0749888	-2.87897	0.0253989
CG5969	12649	0.317871	2.91191	0.00770834	0.0750909	-2.88133	0.0254334
CG12483	3957	0.35143	2.91188	0.00770889	0.0750909	-2.88139	0.0254334
dac	16831	0.350896	2.91076	0.00772909	0.0752407	-2.88382	0.0254842
CG13936	4437	0.449829	2.90935	0.00775468	0.0754429	-2.88689	0.0255527
Hdc	27965	0.420925	2.90804	0.00777855	0.075628	-2.88974	0.0256154
DptB	25513	0.758195	2.90668	0.0078035	0.0758234	-2.89271	0.0256816
CG17906	15077	0.373299	2.90551	0.0078248	0.0759813	-2.89524	0.025735
cp309	30485	0.29427	2.90526	0.00782947	0.0759813	-2.8958	0.025735
Rpb5	27863	-0.318494	-2.90438	0.00784555	0.0760901	-2.8977	0.0257719
CG31530	13735	0.44223	2.90402	0.00785227	0.0761081	-2.8985	0.025778
CG10163	10893	-0.325953	-2.90373	0.00785764	0.0761129	-2.89913	0.0257796
PpY-55A	25811	0.288943	2.90178	0.00789356	0.0764135	-2.90336	0.0258815
CG5808	22791	0.306213	2.90097	0.00790857	0.0764723	-2.90513	0.0259013
CG3793	16649	0.286439	2.90092	0.00790941	0.0764723	-2.90523	0.0259013
CG10359	4829	0.462887	2.90058	0.00791568	0.0764857	-2.90596	0.0259059
CG6234	19583	0.380838	2.89788	0.00796589	0.0768777	-2.91183	0.0260386
CG4975	25857	0.272993	2.89787	0.00796609	0.0768777	-2.91185	0.0260386
CG14022	14025	0.446722	2.89737	0.00797551	0.0769212	-2.91295	0.0260533
CG7054	22019	0.312172	2.89564	0.00800793	0.0771862	-2.91671	0.0261431
GV1	4293	0.396418	2.89493	0.0080211	0.0772655	-2.91823	0.02617
CG31232	21029	0.288075	2.89465	0.00802645	0.0772694	-2.91885	0.0261713
CG32699	2099	0.266188	2.89386	0.00804123	0.0773641	-2.92056	0.0262034
zetaCOP	8297	0.279679	2.89155	0.00808494	0.0776567	-2.92559	0.0263025
CG6114	29541	0.299783	2.89136	0.00808854	0.0776567	-2.926	0.0263025
CG3368	23515	0.331203	2.89122	0.00809103	0.0776567	-2.92629	0.0263025
CG13344	31105	0.327773	2.8912	0.00809151	0.0776567	-2.92634	0.0263025
cdc2rk	28097	0.294379	2.88988	0.00811658	0.0778495	-2.92921	0.0263678
RpS5a	6793	0.297603	2.88959	0.00812202	0.0778539	-2.92983	0.0263693
CG9989	23747	0.337127	2.88894	0.00813435	0.0778886	-2.93124	0.026381
CG14968	4763	0.334015	2.88888	0.00813561	0.0778886	-2.93138	0.026381
CG4323	21453	0.275649	2.88717	0.00816812	0.078145	-2.93508	0.0264679
CG3104	11905	0.422085	2.88695	0.00817239	0.078145	-2.93556	0.0264679
CG13636	22737	0.38624	2.88615	0.00818767	0.0782433	-2.9373	0.0265012
CG31279	20539	0.311648	2.88583	0.0081938	0.0782541	-2.93799	0.0265048
CG9107	14261	0.357252	2.88485	0.00821249	0.0783846	-2.9401	0.0265491
bchs	14125	0.393405	2.88454	0.00821851	0.0783943	-2.94078	0.0265523
CG11814	4417	-0.306793	-2.884	0.00822888	0.0784453	-2.94195	0.0265696
CG12362	9805	0.425157	2.88374	0.00823397	0.078446	-2.94252	0.0265698
Sr-CII	27507	0.30215	2.88326	0.00824319	0.078486	-2.94356	0.0265834
CG10477	10997	0.498046	2.88291	0.0082499	0.0784925	-2.94432	0.0265856
CG10472	10993	0.33432	2.8827	0.00825391	0.0784925	-2.94477	0.0265856
CG15730	5677	0.345155	2.88214	0.00826481	0.0785483	-2.94599	0.0266045
CG4725	22133	0.334822	2.88049	0.00829661	0.0787819	-2.94955	0.0266836
CG15658	2435	0.380545	2.88035	0.00829946	0.0787819	-2.94987	0.0266836
Msr-110	11083	0.371349	2.87992	0.00830765	0.0788118	-2.95078	0.0266937
CG10300	22345	0.314525	2.87932	0.0083193	0.0788363	-2.95208	0.026702
CG8034	7219	0.366975	2.87927	0.00832032	0.0788363	-2.9522	0.026702
CG10170	22303	0.371808	2.87841	0.00833715	0.0789479	-2.95407	0.0267398
CG13220	27675	0.287157	2.87779	0.00834928	0.0790149	-2.95542	0.0267625
CG12640	2249	0.376187	2.8773	0.00835879	0.0790199	-2.95647	0.0267642
CG2478	17647	0.252357	2.87724	0.00835991	0.0790199	-2.9566	0.0267642
ventrally-expressed-protein-D	2803	0.359573	2.87477	0.00840824	0.0794287	-2.96194	0.0269027
CG15326	1753	0.382866	2.87425	0.0084185	0.0794775	-2.96307	0.0269192
CG3532	19397	0.276798	2.87299	0.00844336	0.0796623	-2.9658	0.0269818
CG12854	26709	0.242339	2.87274	0.00844826	0.0796623	-2.96634	0.0269818
CG33677	30291	0.303524	2.87082	0.00848626	0.0799724	-2.9705	0.0270868
CG7172	12933	0.390706	2.87038	0.00849489	0.0800055	-2.97144	0.027098
CG14299	21105	0.261052	2.86858	0.00853068	0.0802942	-2.97533	0.0271958
CG32039	10035	0.325745	2.86805	0.00854126	0.0803454	-2.97648	0.0272132
CG10260	665	0.346119	2.86753	0.00855157	0.080394	-2.9776	0.0272296
CG2053	24623	0.281856	2.86695	0.00856314	0.0804544	-2.97885	0.0272501
Tkr	3853	-0.378233	-2.86592	0.00858376	0.0805997	-2.98108	0.0272993
Eig71Ek	8671	0.354372	2.86489	0.00860445	0.0807455	-2.98331	0.0273487
CG33919	30443	0.360015	2.86434	0.00861554	0.080801	-2.9845	0.0273675
CG32189	8015	0.324415	2.86378	0.00862674	0.0808575	-2.98571	0.0273866
CG6385	29571	0.458632	2.86319	0.00863865	0.0809207	-2.98698	0.027408
CG6980	22731	0.398048	2.86284	0.00864557	0.080937	-2.98772	0.0274135
fat2	31077	0.290832	2.86174	0.00866793	0.0810978	-2.99012	0.027468
CG31087	22991	0.445052	2.85956	0.00871209	0.0814622	-2.99482	0.0275914
GABA-B-R2	21879	0.38895	2.85893	0.00872488	0.0815331	-2.99618	0.0276154
CG9316	17635	0.360901	2.85753	0.00875335	0.0817502	-2.9992	0.027689
CG6048	1321	0.529869	2.85535	0.00879788	0.0820938	-3.0039	0.0278054
CG32280	4669	0.462637	2.85419	0.00882173	0.0820938	-3.0064	0.0278054
cm	1575	0.377738	2.85404	0.0088248	0.0820938	-3.00672	0.0278054
MtnD	21471	0.401385	2.85403	0.00882513	0.0820938	-3.00676	0.0278054
CG32164	8233	-0.281412	-2.85401	0.00882551	0.0820938	-3.0068	0.0278054
CG17275	21587	0.350632	2.85397	0.00882622	0.0820938	-3.00687	0.0278054
CG9609	6711	0.328883	2.85392	0.00882729	0.0820938	-3.00699	0.0278054
Oda	27523	0.300555	2.85357	0.00883457	0.0820938	-3.00775	0.0278054
CG12780	28557	0.341542	2.85333	0.00883949	0.0820938	-3.00826	0.0278054
SelR	19019	0.394554	2.85317	0.00884265	0.0820938	-3.00859	0.0278054
CG14857	20093	0.34185	2.8529	0.00884828	0.0820974	-3.00918	0.0278065
CG3975	16575	0.370435	2.85241	0.00885843	0.0821427	-3.01025	0.0278219
CG12926	28193	0.348691	2.85136	0.00888008	0.0822947	-3.01251	0.0278734
CG13567	3419	0.302735	2.84961	0.00891642	0.0825825	-3.01628	0.0279709
CG10347	5581	0.343281	2.84931	0.00892254	0.0825903	-3.01692	0.0279735
Pal	29505	0.342919	2.84844	0.00894065	0.08268	-3.0188	0.0280039
CG13377	141	0.334565	2.8481	0.00894783	0.08268	-3.01954	0.0280039
trio	4133	0.357175	2.8479	0.00895197	0.08268	-3.01997	0.0280039
CG4774	23123	0.390647	2.84783	0.00895339	0.08268	-3.02011	0.0280039
CG10479	11001	1.01176	2.84752	0.00895984	0.0826864	-3.02078	0.0280061
CG13110	15149	0.272652	2.84691	0.00897261	0.0826864	-3.0221	0.0280061
CG7235	14071	0.343286	2.84651	0.00898095	0.0826864	-3.02296	0.0280061
CG4963	23685	0.25005	2.8463	0.00898534	0.0826864	-3.02341	0.0280061
CG6144	31135	0.384692	2.84618	0.00898785	0.0826864	-3.02367	0.0280061
CG30265	2911	0.284919	2.84604	0.00899082	0.0826864	-3.02398	0.0280061
CG33510	30139	0.310375	2.84602	0.0089911	0.0826864	-3.024	0.0280061
Nhe3	14411	0.40887	2.8436	0.00904187	0.0831044	-3.02921	0.0281476
CG33474	27907	0.330416	2.84312	0.0090521	0.0831309	-3.03026	0.0281566
Buffy	27623	0.288512	2.84296	0.00905539	0.0831309	-3.0306	0.0281566
JTBR	4301	0.258336	2.84163	0.00908345	0.0832774	-3.03346	0.0282062
CG4781	3659	0.374709	2.84154	0.00908531	0.0832774	-3.03365	0.0282062
CG11448	331	0.256078	2.84145	0.00908732	0.0832774	-3.03385	0.0282062
CG32341	4025	0.281556	2.84023	0.00911316	0.0834169	-3.03648	0.0282535
CG5630	21577	0.326608	2.84023	0.00911322	0.0834169	-3.03649	0.0282535
Doa	30221	0.368908	2.83989	0.00912024	0.0834251	-3.0372	0.0282563
CG4849	23667	0.26184	2.83968	0.00912479	0.0834251	-3.03766	0.0282563
Pxn	4573	0.464797	2.83663	0.00918976	0.0839278	-3.04422	0.0284265
CG14964	4801	0.352233	2.83659	0.00919051	0.0839278	-3.0443	0.0284265
CG34026	30625	0.835335	2.83591	0.00920514	0.0840123	-3.04577	0.0284552
CG2059	1597	0.416088	2.83459	0.00923349	0.084222	-3.04861	0.0285262
cato	26289	0.351886	2.83425	0.00924077	0.0842392	-3.04934	0.028532
scpr-C	19119	0.467754	2.83328	0.00926164	0.0843802	-3.05143	0.0285798
Nc73EF	8171	0.29228	2.8326	0.00927615	0.0844273	-3.05288	0.0285957
Sara	2515	0.257465	2.83252	0.00927794	0.0844273	-3.05306	0.0285957
CG12265	20729	0.317951	2.83222	0.00928446	0.0844273	-3.0537	0.0285957
CG2209	5755	0.527861	2.83204	0.0092884	0.0844273	-3.0541	0.0285957
CG14812	543	0.279852	2.83159	0.00929812	0.0844375	-3.05506	0.0285992
scf	30039	0.321335	2.83148	0.00930033	0.0844375	-3.05528	0.0285992
pie	15535	0.27123	2.83034	0.00932516	0.0845633	-3.05775	0.0286418
CG11423	25841	0.329989	2.82992	0.00933425	0.0845633	-3.05865	0.0286418
alpha-Est1	17861	0.290252	2.82937	0.00934609	0.0845633	-3.05982	0.0286418
Dh31	14975	0.336587	2.8293	0.00934763	0.0845633	-3.05997	0.0286418
CG31075	23369	0.329661	2.82915	0.00935087	0.0845633	-3.0603	0.0286418
CG14632	285	0.360892	2.82908	0.00935234	0.0845633	-3.06044	0.0286418
l(1)G0334	1065	0.265993	2.82904	0.00935326	0.0845633	-3.06053	0.0286418
CG18107	25573	0.361519	2.82874	0.00935988	0.0845633	-3.06119	0.0286418
CG14299	31009	0.279467	2.82857	0.00936341	0.0845633	-3.06154	0.0286418
CG13430	31065	0.353074	2.82835	0.00936828	0.0845633	-3.06202	0.0286418
CG5707	4515	0.308625	2.82582	0.00942348	0.0850125	-3.06745	0.0287939
lectin-28C	14731	-0.358911	-2.82408	0.00946152	0.0853065	-3.07117	0.0288935
CG8145	18441	0.358398	2.82365	0.00947109	0.0853436	-3.07211	0.028906
CG31326	19953	0.31986	2.82277	0.00949034	0.0854677	-3.07398	0.0289481
fz	8937	0.264802	2.8221	0.00950522	0.085504	-3.07543	0.0289604
Gr28a	14635	0.284671	2.82182	0.00951138	0.085504	-3.07603	0.0289604
CG14052	577	0.54823	2.82166	0.00951487	0.085504	-3.07637	0.0289604
CG14718	19251	0.317798	2.82141	0.00952051	0.085504	-3.07692	0.0289604
CG7039	1971	0.347973	2.82107	0.00952787	0.085504	-3.07763	0.0289604
CG31702	24687	0.275389	2.821	0.00952942	0.085504	-3.07778	0.0289604
Klp67A	10119	0.291954	2.82046	0.00954147	0.085504	-3.07895	0.0289604
CG13604	22449	0.272585	2.82044	0.00954184	0.085504	-3.07898	0.0289604
CG1311	4999	0.310042	2.8203	0.00954509	0.085504	-3.0793	0.0289604
Pgi	28469	0.297284	2.82012	0.00954906	0.085504	-3.07968	0.0289604
CG7420	12263	0.328942	2.81901	0.00957363	0.0856144	-3.08206	0.0289978
CG6151	8611	0.439837	2.81885	0.00957709	0.0856144	-3.08239	0.0289978
CG33785	30407	0.305617	2.81882	0.00957781	0.0856144	-3.08246	0.0289978
Gel	13853	0.348504	2.81743	0.0096087	0.0857972	-3.08544	0.0290597
CG4662	21327	0.307124	2.81741	0.00960924	0.0857972	-3.08549	0.0290597
Adam	28045	0.289911	2.81544	0.00965315	0.08614	-3.0897	0.0291758
CG7920	24211	0.40514	2.81326	0.00970209	0.0864678	-3.09437	0.0292868
CG31867	15813	0.35013	2.8131	0.00970573	0.0864678	-3.09472	0.0292868
l(2)35Bg	16589	0.360503	2.8129	0.00971027	0.0864678	-3.09515	0.0292868
GS	6923	0.310427	2.81257	0.00971758	0.0864678	-3.09585	0.0292868
GluClalpha	21297	0.39321	2.81252	0.00971883	0.0864678	-3.09597	0.0292868
CG32798	603	-0.416243	-2.81216	0.00972679	0.0864678	-3.09672	0.0292868
CG8798	7677	0.310435	2.81208	0.0097286	0.0864678	-3.09689	0.0292868
CG6305	26955	0.468447	2.8109	0.00975542	0.0866365	-3.09944	0.029344
CG14584	11187	0.2803	2.81075	0.00975866	0.0866365	-3.09974	0.029344
CG3077	11977	0.27692	2.81038	0.0097672	0.0866631	-3.10055	0.029353
CG14811	545	0.366516	2.80918	0.00979428	0.0868541	-3.10311	0.0294177
CG3036	11485	0.283194	2.80884	0.00980195	0.0868729	-3.10383	0.029424
robl	25925	0.282026	2.80826	0.00981523	0.0869191	-3.10508	0.0294397
CG13063	8321	0.40522	2.80812	0.00981829	0.0869191	-3.10537	0.0294397
CG13338	26953	0.369376	2.80785	0.00982452	0.086925	-3.10596	0.0294417
ko	12851	0.343445	2.80755	0.00983144	0.0869371	-3.10661	0.0294458
aur	19333	0.306964	2.80644	0.00985678	0.0871119	-3.10898	0.029505
CG8683	14909	0.258439	2.80596	0.00986767	0.0871588	-3.11	0.0295209
CG14306	21041	0.322845	2.80356	0.00992256	0.0875942	-3.11513	0.0296683
CG8446	26361	0.263455	2.80318	0.00993129	0.0876218	-3.11594	0.0296777
CG32698	2121	0.354483	2.8029	0.00993772	0.0876291	-3.11654	0.0296802
CG11911	12513	-0.552627	-2.80175	0.00996434	0.0878143	-3.11901	0.0297429
CG13035	8403	0.368379	2.80073	0.00998776	0.0879087	-3.12117	0.0297749
CG33082	251	0.361727	2.80064	0.00999004	0.0879087	-3.12138	0.0297749
CG30411	3127	0.450429	2.80055	0.00999193	0.0879087	-3.12156	0.0297749
CG6543	26983	-0.556809	-2.7999	0.010007	0.0879919	-3.12295	0.0298031
CG10039	11641	0.380869	2.79877	0.0100333	0.0881735	-3.12537	0.0298646
Keap1	20751	0.273644	2.79831	0.0100439	0.0882171	-3.12635	0.0298793
CG13931	4327	0.370788	2.79674	0.0100805	0.0884016	-3.12971	0.0299418
CG32726	1617	0.361927	2.7967	0.0100815	0.0884016	-3.1298	0.0299418
l(2)44DEa	28499	0.263843	2.79668	0.0100819	0.0884016	-3.12983	0.0299418
CG6204	22515	0.284865	2.79629	0.010091	0.0884316	-3.13066	0.029952
GXIVsPLA2	8561	0.425869	2.79579	0.0101026	0.0884841	-3.13173	0.0299697
CG32263	4915	0.43617	2.79504	0.0101204	0.0885807	-3.13335	0.0300025
CG31229	21079	0.293127	2.79484	0.010125	0.0885807	-3.13377	0.0300025
Chmp1	7895	0.335436	2.7943	0.0101376	0.0886418	-3.13492	0.0300232
CG17717	1457	0.318114	2.79405	0.0101434	0.0886428	-3.13545	0.0300235
CG11009	9245	0.317179	2.79369	0.010152	0.0886681	-3.13623	0.0300321
CG6151	8615	0.293301	2.79305	0.010167	0.0887498	-3.13759	0.0300598
CG8206	6343	0.260426	2.79205	0.0101905	0.0889054	-3.13972	0.0301124
Cyp4ad1	28601	0.418003	2.7917	0.0101988	0.0889282	-3.14048	0.0301202
CG9134	4149	0.403566	2.79138	0.0102063	0.0889435	-3.14115	0.0301254
CSN8	14911	0.273307	2.79094	0.0102166	0.0889844	-3.14209	0.0301392
pen-2	29913	0.663771	2.78983	0.010243	0.0891068	-3.14446	0.0301807
CG13645	22815	0.32815	2.78979	0.0102439	0.0891068	-3.14455	0.0301807
CG32437	12889	0.390202	2.78957	0.0102491	0.0891068	-3.14501	0.0301807
Klp68D	9401	0.271768	2.78927	0.0102561	0.0891068	-3.14564	0.0301807
CoVa	19317	0.253992	2.78914	0.0102592	0.0891068	-3.14592	0.0301807
ppk10	30657	0.316646	2.78799	0.0102866	0.0892954	-3.14838	0.0302445
Ald	23237	0.288811	2.78666	0.0103183	0.0895074	-3.15122	0.0303163
fry	10005	0.323292	2.78648	0.0103225	0.0895074	-3.1516	0.0303163
CG31032	24079	0.387501	2.78588	0.010337	0.0895173	-3.15289	0.0303197
CG9914	6533	0.46597	2.78584	0.0103379	0.0895173	-3.15297	0.0303197
CG8557	6825	0.357556	2.78571	0.0103408	0.0895173	-3.15323	0.0303197
CG11600	19579	0.299542	2.78503	0.0103573	0.0896101	-3.1547	0.0303511
CG32824	33	0.423195	2.78435	0.0103734	0.0897	-3.15613	0.0303816
LvpH	28599	0.381502	2.78362	0.0103909	0.0897587	-3.15769	0.0304015
Cyp9c1	3637	0.352888	2.78345	0.010395	0.0897587	-3.15805	0.0304015
CG4068	1097	-0.330404	-2.78335	0.0103974	0.0897587	-3.15827	0.0304015
CG4019	3273	0.267024	2.78252	0.0104174	0.089882	-3.16004	0.0304432
AnnIX	29527	0.385415	2.78101	0.0104538	0.0901462	-3.16326	0.0305327
egr	28075	0.273315	2.78034	0.0104701	0.0902367	-3.16469	0.0305634
Rop	5051	0.2715	2.77899	0.0105027	0.0903858	-3.16756	0.0306139
CG15425	11593	0.300592	2.77896	0.0105035	0.0903858	-3.16763	0.0306139
CG1299	4971	0.461559	2.77891	0.0105047	0.0903858	-3.16774	0.0306139
mRpS9	18207	0.251049	2.7777	0.0105341	0.0905887	-3.17031	0.0306826
seq	31071	0.358369	2.77649	0.0105635	0.0907919	-3.17289	0.0307514
CG5538	19551	0.336617	2.77608	0.0105735	0.0908129	-3.17375	0.0307585
CG13565	3449	0.400627	2.77577	0.0105809	0.0908129	-3.1744	0.0307585
CG15117	25467	0.379897	2.77567	0.0105834	0.0908129	-3.17462	0.0307585
Gr64b	4935	0.314134	2.7751	0.0105973	0.0908517	-3.17583	0.0307717
Arr1	17055	0.342435	2.77501	0.0105996	0.0908517	-3.17602	0.0307717
CG15024	5153	0.389008	2.77467	0.0106078	0.0908626	-3.17674	0.0307754
CG15020	5093	0.322088	2.77448	0.0106125	0.0908626	-3.17715	0.0307754
CG2790	3781	0.306821	2.77404	0.0106234	0.0908812	-3.1781	0.0307817
CG14661	13675	0.415421	2.77392	0.0106263	0.0908812	-3.17834	0.0307817
l(1)G0269	11211	0.296107	2.77328	0.0106419	0.0909653	-3.1797	0.0308101
KCNQ	28013	0.5449	2.77263	0.0106579	0.0910521	-3.18108	0.0308395
CG12859	26659	0.308552	2.77217	0.0106693	0.0910996	-3.18207	0.0308556
Fmrf	28037	0.310848	2.77049	0.0107107	0.0913557	-3.18564	0.0309424
CG30120	25625	0.368933	2.77048	0.010711	0.0913557	-3.18566	0.0309424
CG6429	26103	0.41474	2.76811	0.0107696	0.0917583	-3.1907	0.0310788
CG30079	26587	0.26799	2.7681	0.0107699	0.0917583	-3.19072	0.0310788
Tsp86D	19005	0.293668	2.76755	0.0107837	0.0918255	-3.1919	0.0311015
Jon65Aiv	10947	0.298882	2.76628	0.0108151	0.0920429	-3.19458	0.0311751
stck	18331	0.279218	2.76572	0.010829	0.0920665	-3.19577	0.0311831
CG18563	17021	0.324525	2.76546	0.0108356	0.0920665	-3.19633	0.0311831
CG33689	30305	0.308353	2.76526	0.0108405	0.0920665	-3.19674	0.0311831
stck	18329	0.260107	2.76523	0.0108414	0.0920665	-3.19682	0.0311831
CG4169	8225	0.295974	2.76481	0.0108518	0.0920738	-3.1977	0.0311856
CG30103	25935	0.272228	2.76435	0.0108633	0.0920738	-3.19867	0.0311856
CG11142	14161	-0.396618	-2.76415	0.0108684	0.0920738	-3.19911	0.0311856
CG9447	25057	0.425623	2.76414	0.0108687	0.0920738	-3.19913	0.0311856
CG13430	31067	0.372345	2.76402	0.0108717	0.0920738	-3.19939	0.0311856
CG13941	26833	0.324702	2.76378	0.0108777	0.0920749	-3.1999	0.031186
CG6321	9751	0.281653	2.76262	0.0109067	0.0922704	-3.20235	0.0312522
CG3209	3399	0.296902	2.76164	0.0109314	0.0924292	-3.20444	0.031306
CG30049	27357	0.278948	2.76088	0.0109505	0.0925215	-3.20604	0.0313372
CG14087	7731	0.28074	2.76074	0.0109542	0.0925215	-3.20635	0.0313372
CG17197	23115	0.569517	2.75995	0.0109742	0.0926404	-3.20803	0.0313775
CG3349	8753	0.307813	2.75886	0.0110016	0.0928219	-3.21033	0.031439
CG33060	8337	0.292378	2.75845	0.0110121	0.0928603	-3.21121	0.031452
CG17196	23113	0.274394	2.75769	0.0110312	0.0929715	-3.21281	0.0314897
CG3631	20097	0.23006	2.75696	0.0110498	0.0930558	-3.21436	0.0315182
CG14529	23779	0.391198	2.75683	0.0110531	0.0930558	-3.21464	0.0315182
Doa	30219	0.359587	2.75574	0.0110809	0.0932289	-3.21695	0.0315768
Men	19605	0.370742	2.75556	0.0110856	0.0932289	-3.21734	0.0315768
Mes2	13227	0.32657	2.75514	0.0110963	0.0932299	-3.21823	0.0315772
MED23	2935	0.327528	2.75509	0.0110977	0.0932299	-3.21834	0.0315772
CG31789	17125	0.296451	2.75428	0.0111183	0.0933532	-3.22005	0.0316189
Fas3	17091	0.289495	2.7536	0.0111356	0.0934105	-3.22148	0.0316383
CG9904	663	0.306755	2.75355	0.0111371	0.0934105	-3.22161	0.0316383
CG4597	11125	0.343737	2.75171	0.0111841	0.0937049	-3.22548	0.031738
CG10184	22409	0.431168	2.75171	0.0111842	0.0937049	-3.22549	0.031738
Lcp2	28603	0.37277	2.75116	0.0111983	0.0937729	-3.22665	0.0317611
CG9947	6621	0.309606	2.75049	0.0112156	0.0938202	-3.22808	0.0317771
CG30031	27689	0.302455	2.75005	0.0112271	0.0938202	-3.22902	0.0317771
CG4646	27149	0.353321	2.75003	0.0112276	0.0938202	-3.22906	0.0317771
Grd	7975	0.319748	2.75001	0.0112279	0.0938202	-3.22909	0.0317771
CG1665	28163	0.280766	2.74783	0.0112845	0.0942051	-3.23371	0.0319075
CG6903	1087	0.280947	2.74777	0.0112861	0.0942051	-3.23384	0.0319075
Syb	28003	0.27923	2.7464	0.0113216	0.0944233	-3.23674	0.0319814
CG9458	18809	0.51086	2.7463	0.0113243	0.0944233	-3.23695	0.0319814
CG1751	5435	0.236855	2.74478	0.0113638	0.0946984	-3.24016	0.0320745
CG9331	17671	0.397305	2.74457	0.0113694	0.0946984	-3.24061	0.0320745
CG5375	15553	0.327336	2.74433	0.0113755	0.0946992	-3.24111	0.0320748
CG18265	8109	0.29994	2.74376	0.0113905	0.0947736	-3.24232	0.0321
CG17173	8879	0.306998	2.74328	0.0114031	0.0948277	-3.24334	0.0321183
CG10725	29307	0.303778	2.74178	0.0114425	0.0951047	-3.24651	0.0322122
Cp38	1841	-0.284154	-2.74104	0.0114619	0.0951429	-3.24807	0.0322251
CG9331	17675	0.393365	2.74089	0.0114658	0.0951429	-3.24839	0.0322251
CG13114	15189	-0.357329	-2.74069	0.0114712	0.0951429	-3.24882	0.0322251
GRHRII	9331	0.456579	2.74068	0.0114714	0.0951429	-3.24884	0.0322251
betaggt-II	11831	0.296353	2.74019	0.0114845	0.0951562	-3.24988	0.0322296
CG14377	19749	0.488572	2.74016	0.0114852	0.0951562	-3.24994	0.0322296
CG9391	12993	0.263792	2.73903	0.0115149	0.0953517	-3.25232	0.0322958
IM10	27003	0.360768	2.73804	0.0115411	0.0954807	-3.25441	0.0323395
CG3564	1007	0.278623	2.73799	0.0115427	0.0954807	-3.25453	0.0323395
CG14990	4959	0.469284	2.73748	0.011556	0.0954971	-3.25559	0.0323451
CG3812	5707	0.403242	2.73745	0.0115569	0.0954971	-3.25567	0.0323451
p130CAS	3871	0.314763	2.73704	0.0115677	0.0955356	-3.25652	0.0323581
CG11811	9781	0.281396	2.73626	0.0115884	0.0956565	-3.25817	0.0323991
CG5516	20425	0.256907	2.7352	0.0116168	0.0958236	-3.26042	0.0324557
fat-spondin	26009	0.39197	2.73504	0.0116209	0.0958236	-3.26075	0.0324557
nan	29535	0.282246	2.73335	0.0116662	0.0961464	-3.26433	0.032565
DmsR-1	4471	0.331499	2.73311	0.0116726	0.0961484	-3.26483	0.0325657
knrl	12673	0.365181	2.73255	0.0116876	0.0961721	-3.26601	0.0325737
CG14346	12251	0.34117	2.73207	0.0117004	0.0961721	-3.26702	0.0325737
CG8993	4475	0.323506	2.73193	0.0117042	0.0961721	-3.26732	0.0325737
CG2555	5655	0.326575	2.7319	0.0117051	0.0961721	-3.26739	0.0325737
CG13284	16885	0.333153	2.73186	0.0117063	0.0961721	-3.26748	0.0325737
Zn72D	8535	0.251839	2.73109	0.0117268	0.0962902	-3.26909	0.0326137
milt	14529	0.301044	2.72992	0.0117585	0.0964999	-3.27157	0.0326847
CG13135	15407	0.438972	2.72853	0.0117959	0.0967223	-3.27449	0.0327601
CG2846	18201	0.242386	2.72845	0.011798	0.0967223	-3.27466	0.0327601
TpnC4	24863	0.66621	2.72789	0.0118131	0.0967959	-3.27584	0.032785
CG13299	10901	-0.31187	-2.72721	0.0118316	0.0968966	-3.27728	0.0328191
Roe1	27027	0.305592	2.72636	0.0118548	0.0970312	-3.27907	0.0328647
pcx	579	0.252063	2.72608	0.0118624	0.0970312	-3.27966	0.0328647
Aats-ser	20221	0.321547	2.72592	0.0118667	0.0970312	-3.28	0.0328647
ppl	12985	0.34314	2.72449	0.0119058	0.0972999	-3.28302	0.0329557
MICAL	18893	0.248335	2.7239	0.0119219	0.0973551	-3.28426	0.0329744
CG12065	1855	0.25214	2.72379	0.011925	0.0973551	-3.2845	0.0329744
CG33681	30299	0.388873	2.72057	0.0120131	0.0980232	-3.29127	0.0332006
UGP	10121	0.333423	2.71987	0.0120326	0.0981067	-3.29276	0.033229
gdl-ORF39	30371	0.345195	2.71965	0.0120386	0.0981067	-3.29322	0.033229
epsilonTry	27741	0.345805	2.71952	0.0120421	0.0981067	-3.29349	0.033229
CG30339	28245	0.409038	2.71818	0.012079	0.0983561	-3.2963	0.0333134
CG1909	29077	0.280159	2.71779	0.0120899	0.0983929	-3.29712	0.0333259
CG18157	6063	0.355064	2.71698	0.0121124	0.0985247	-3.29883	0.0333705
CG13284	16887	0.299622	2.71658	0.0121236	0.0985645	-3.29968	0.033384
CG31999	29145	0.310318	2.71609	0.0121371	0.0985987	-3.30071	0.0333956
CG10927	25643	0.32647	2.71597	0.0121404	0.0985987	-3.30096	0.0333956
CG6782	31043	0.251522	2.71454	0.0121803	0.0988643	-3.30397	0.0334856
CG6241	18871	0.31225	2.71434	0.0121857	0.0988643	-3.30438	0.0334856
CG31410	18853	0.344315	2.71406	0.0121936	0.0988773	-3.30498	0.0334899
CG13117	15237	0.330682	2.71329	0.0122151	0.0989949	-3.30659	0.0335298
NHP2	8873	0.238692	2.71294	0.0122249	0.0989949	-3.30733	0.0335298
CG4554	2817	0.237127	2.71273	0.0122309	0.0989949	-3.30778	0.0335298
CG9368	7643	0.3807	2.71264	0.0122335	0.0989949	-3.30798	0.0335298
CG33912	30439	-0.823323	-2.71223	0.0122447	0.0990227	-3.30882	0.0335392
Gpi1	6515	0.373015	2.71206	0.0122496	0.0990227	-3.30918	0.0335392
CG9139	4155	0.307276	2.71154	0.0122642	0.0990394	-3.31028	0.0335449
CG2145	5261	0.28827	2.71141	0.0122678	0.0990394	-3.31055	0.0335449
MstProx	17933	0.323081	2.7113	0.0122709	0.0990394	-3.31078	0.0335449
mRpS10	20189	0.304363	2.71087	0.0122832	0.0990394	-3.3117	0.0335449
CG3809	19405	0.273971	2.71064	0.0122895	0.0990394	-3.31217	0.0335449
CecA1	24227	0.274636	2.71054	0.0122922	0.0990394	-3.31238	0.0335449
CG13124	15307	0.32989	2.71027	0.0122999	0.0990394	-3.31295	0.0335449
Snap24	18829	0.285796	2.71018	0.0123023	0.0990394	-3.31313	0.0335449
CG31673	17681	0.28283	2.70991	0.0123101	0.0990506	-3.31371	0.0335487
CG31958	11621	1.16711	2.70966	0.0123169	0.0990551	-3.31422	0.0335502
CG9413	6111	0.345347	2.70903	0.0123348	0.0991113	-3.31556	0.0335692
CG32640	5777	0.660425	2.70897	0.0123366	0.0991113	-3.31569	0.0335692
CG13073	8523	-0.588807	-2.70756	0.0123763	0.0993195	-3.31864	0.0336397
CG7810	14865	0.336942	2.70739	0.0123811	0.0993195	-3.31899	0.0336397
CG14088	7765	0.295818	2.70735	0.0123824	0.0993195	-3.31909	0.0336397
CG4390	21359	0.305492	2.70704	0.0123912	0.0993195	-3.31975	0.0336397
CG32088	9551	0.306315	2.70683	0.012397	0.0993195	-3.32018	0.0336397
CG32221	7539	0.256663	2.70663	0.0124028	0.0993195	-3.3206	0.0336397
CG17766	473	0.274962	2.70623	0.012414	0.0993195	-3.32143	0.0336397
Jafrac2	4615	0.346511	2.70604	0.0124194	0.0993195	-3.32183	0.0336397
CG14086	7727	0.298414	2.70603	0.0124197	0.0993195	-3.32185	0.0336397
Rnp4F	1139	0.376393	2.70578	0.0124268	0.0993251	-3.32238	0.0336416
CG8323	26797	0.272376	2.70528	0.0124412	0.0993895	-3.32344	0.0336634
Sucb	11085	0.327828	2.70432	0.0124685	0.0995567	-3.32545	0.0337201
CG14980	4909	0.267397	2.70363	0.0124882	0.0996632	-3.3269	0.0337562
sls	4405	0.405943	2.70337	0.0124956	0.0996714	-3.32745	0.0337589
CG14341	12317	0.396283	2.70281	0.0125117	0.0997373	-3.32863	0.0337812
CG5778	21905	0.355147	2.70263	0.0125166	0.0997373	-3.32899	0.0337812
RhoL	18761	0.329675	2.70206	0.012533	0.099817	-3.33019	0.0338082
lqf	10559	0.278788	2.69974	0.0125998	0.100298	-3.33507	0.0339711
CG14324	20845	0.322913	2.69858	0.0126331	0.100512	-3.3375	0.0340437
Obp19a	11327	0.334863	2.69791	0.0126526	0.100615	-3.33891	0.0340787
CG5104	12667	0.33056	2.69768	0.0126592	0.100617	-3.33939	0.0340793
CG8067	26901	0.233588	2.69679	0.012685	0.100748	-3.34126	0.0341236
1.28	24893	0.32672	2.69666	0.0126886	0.100748	-3.34152	0.0341236
CG7795	14861	0.312727	2.69639	0.0126965	0.10076	-3.34209	0.0341275
Ugt36Ba	16863	0.345281	2.69546	0.0127236	0.10089	-3.34405	0.0341717
CG9076	27787	0.291157	2.69515	0.0127325	0.10089	-3.34469	0.0341717
Spn3	17713	0.27003	2.69502	0.0127364	0.10089	-3.34497	0.0341717
CG33116	17413	0.267237	2.69494	0.0127387	0.10089	-3.34514	0.0341717
CG32645	5771	-0.339775	-2.69466	0.0127468	0.100903	-3.34572	0.034176
fog	11403	0.282147	2.69402	0.0127655	0.100987	-3.34707	0.0342045
Obp93a	21645	0.293874	2.69375	0.0127733	0.100987	-3.34763	0.0342045
CG6016	27047	0.256956	2.69363	0.0127768	0.100987	-3.34788	0.0342045
CG33654	30267	0.295467	2.69313	0.0127913	0.101005	-3.34892	0.0342108
CG17544	17363	0.288513	2.69286	0.0127991	0.101005	-3.34948	0.0342108
CG12913	27969	-0.281382	-2.69268	0.0128044	0.101005	-3.34986	0.0342108
CG32458	13233	0.239036	2.69266	0.012805	0.101005	-3.3499	0.0342108
CG13476	8855	0.275422	2.69244	0.0128114	0.101005	-3.35036	0.0342108
CG1017	4391	0.307185	2.69143	0.0128411	0.101183	-3.35248	0.0342708
CG18131	12267	0.241581	2.69123	0.0128469	0.101183	-3.3529	0.0342708
CG10233	13641	0.380445	2.6908	0.0128594	0.101231	-3.35379	0.034287
CG33702	30329	0.336892	2.69025	0.0128756	0.101264	-3.35495	0.0342984
fidipidine	26293	0.241065	2.69022	0.0128766	0.101264	-3.35502	0.0342984
CG17803	20881	0.267492	2.68942	0.0129001	0.101398	-3.3567	0.0343437
TepII	14711	0.47321	2.68868	0.012922	0.101519	-3.35825	0.0343846
CG9106	6229	0.298982	2.68835	0.0129317	0.101533	-3.35894	0.0343896
Cyp6a14	28555	0.459207	2.68817	0.0129368	0.101533	-3.3593	0.0343896
CG11577	7795	0.304724	2.68724	0.0129645	0.101664	-3.36126	0.0344337
CG14815	537	0.271585	2.6869	0.0129744	0.101664	-3.36196	0.0344337
T3dh	2845	0.275639	2.68684	0.0129762	0.101664	-3.36209	0.0344337
Rab3	27901	0.350719	2.68673	0.0129795	0.101664	-3.36232	0.0344337
CG31600	24713	0.241221	2.68614	0.012997	0.10175	-3.36356	0.0344631
CG6231	21319	0.262443	2.68582	0.0130065	0.10177	-3.36423	0.0344699
Dif	17029	0.266312	2.68555	0.0130146	0.10177	-3.3648	0.0344699
[truncated: 13,635 more rows]
