# Supplementary material for: Genetic and systems level analysis of Drosophila sticky/citron kinase and dFmr1 mutants reveals common regulation of genetic networks
Source: BMC Syst Biol. 2008 Nov 25;2:101. doi: 10.1186/1752-0509-2-101 (PMC2610033; doi:10.1186/1752-0509-2-101)
Supplement: Additional file 2 — Expression profiles for all genes in dFmr1 mutants compared to wild-type. For each gene, log fold changes are reported for dFmr1 mutants compared to wild-type controls. Also included are moderated t-statistics (t), raw p-values, Benjamini Hochberg adjusted p-values, log odds scores (B), and q-values. Genes are sorted based on significance of expression changes. The table can be viewed in Microsoft Excel. [file 1752-0509-2-101-S2.xls]

## Sheet: Sheet1
commonName	ID	logFC	t	P.Value	adj.P.Val	B	q-value
Fmr1	18879	-3.46217	-20.5781	1.30113e-16	2.03418e-12	26.2724	8.5505e-13
CG4653	6651	1.38331	13.2517	1.92029e-12	1.04335e-08	18.1581	4.38487e-09
CG15684	21433	1.42098	13.2254	2.00209e-12	1.04335e-08	18.1205	4.38487e-09
RpS14b	1683	1.10928	11.8404	1.973e-11	7.71147e-08	16.0337	3.23932e-08
gbb	3309	1.18343	10.8174	1.21548e-10	3.80057e-07	14.3455	1.60486e-07
CG8369	18459	1.40327	10.1334	4.38141e-10	1.03282e-06	13.1411	4.34833e-07
CG6579	16017	1.05186	10.0852	4.80525e-10	1.03282e-06	13.054	4.34833e-07
CG13321	27193	1.36968	10.0205	5.44291e-10	1.03282e-06	12.9363	4.34833e-07
IM23	25685	2.08289	9.9748	5.94561e-10	1.03282e-06	12.8529	4.34833e-07
CG31652	13889	1.05397	9.48827	1.54668e-09	2.21968e-06	11.9467	9.31786e-07
CG9650	1593	1.04051	9.45644	1.64822e-09	2.21968e-06	11.8863	9.31786e-07
CG32573	6645	1.06357	9.43989	1.70373e-09	2.21968e-06	11.8548	9.31786e-07
Socs36E	17071	1.07088	9.34478	2.06222e-09	2.48005e-06	11.6731	1.04225e-06
NC2beta	16547	1.05162	9.25048	2.49488e-09	2.78607e-06	11.4917	1.16982e-06
Nrg	1849	1.34526	9.16679	2.95722e-09	2.81107e-06	11.3296	1.18392e-06
CG31839	16447	1.06103	9.14051	3.11996e-09	2.81107e-06	11.2785	1.18392e-06
CG30437	24849	1.12104	9.10917	3.32621e-09	2.81107e-06	11.2174	1.18392e-06
CG32013	29171	0.939445	9.09074	3.45396e-09	2.81107e-06	11.1815	1.18392e-06
CG12379	6483	0.940819	9.07337	3.57904e-09	2.81107e-06	11.1475	1.18392e-06
robl37BC	17237	1.18847	9.07105	3.59609e-09	2.81107e-06	11.143	1.18392e-06
IM10	27003	1.18796	9.01601	4.02623e-09	2.99743e-06	11.0351	1.26222e-06
RFeSP	12229	0.961184	8.93122	4.79536e-09	3.40776e-06	10.868	1.43505e-06
CG17239	12077	1.20175	8.89975	5.11798e-09	3.47889e-06	10.8058	1.46417e-06
CG15202	5335	1.03122	8.85494	5.61652e-09	3.6587e-06	10.7169	1.54019e-06
IM10	27001	1.14701	8.8074	6.20042e-09	3.87749e-06	10.6222	1.63117e-06
CG10116	9071	1.06161	8.74596	7.04896e-09	4.17232e-06	10.4994	1.75614e-06
CG13482	8941	1.06988	8.71372	7.54127e-09	4.17232e-06	10.4347	1.75614e-06
CG13641	22773	1.11748	8.6952	7.83985e-09	4.17232e-06	10.3975	1.75614e-06
plx	13489	0.78788	8.69003	7.92535e-09	4.17232e-06	10.3871	1.75614e-06
CG12938	27883	0.761659	8.6852	8.00625e-09	4.17232e-06	10.3774	1.75614e-06
CG8851	11671	0.972662	8.63429	8.91089e-09	4.49396e-06	10.2748	1.89045e-06
CG1707	28989	0.747843	8.59963	9.58653e-09	4.63994e-06	10.2047	1.95385e-06
elB	16481	0.915856	8.58154	9.96003e-09	4.63994e-06	10.168	1.95385e-06
NaPi-T	26703	0.917301	8.57275	1.01467e-08	4.63994e-06	10.1502	1.95385e-06
CG4607	1561	0.952663	8.55524	1.05296e-08	4.63994e-06	10.1147	1.95492e-06
Obp99c	23993	1.20405	8.54836	1.06843e-08	4.63994e-06	10.1007	1.95492e-06
qtc	30845	1.02281	8.47391	1.25134e-08	5.28743e-06	9.94899	2.22206e-06
CG10664	17493	0.773327	8.44558	1.32914e-08	5.46838e-06	9.89106	2.30206e-06
CG15912	1011	0.89925	8.3984	1.46998e-08	5.89275e-06	9.79431	2.47914e-06
dro4	4717	2.05725	8.37792	1.53581e-08	5.98481e-06	9.75221	2.5213e-06
Jon25Biii	13987	1.25301	8.36167	1.59017e-08	5.98481e-06	9.71878	2.5213e-06
mRpL51	14969	0.844082	8.35653	1.60779e-08	5.98481e-06	9.70819	2.5213e-06
Ptp99A	23925	-0.712279	-8.32905	1.70541e-08	6.20055e-06	9.65152	2.61563e-06
tj	17395	1.03706	8.31652	1.75192e-08	6.2249e-06	9.62565	2.61598e-06
fau	19041	1.17848	8.28527	1.87369e-08	6.38024e-06	9.56102	2.68812e-06
CG7786	26303	1.01714	8.28439	1.87726e-08	6.38024e-06	9.55919	2.68812e-06
CG11876	23843	0.851378	8.23711	2.07871e-08	6.78518e-06	9.46113	2.85017e-06
CG5010	6755	0.751835	8.23611	2.08321e-08	6.78518e-06	9.45905	2.85017e-06
CG3564	1007	0.83455	8.20099	2.24749e-08	6.90624e-06	9.386	2.90175e-06
CG14132	9561	0.939899	8.19993	2.25266e-08	6.90624e-06	9.38379	2.90175e-06
CG33127	12435	0.998948	8.19988	2.2529e-08	6.90624e-06	9.38369	2.90175e-06
CG4169	8225	0.870517	8.13186	2.611e-08	7.85006e-06	9.24166	3.3013e-06
Obp18a	7251	0.859507	8.08008	2.92248e-08	8.62077e-06	9.1331	3.62373e-06
l(2)efl	3263	1.07724	8.02512	3.29515e-08	9.54006e-06	9.01744	4.01947e-06
CG14292	21177	1.45819	7.9904	3.55542e-08	1.01064e-05	8.94415	4.25731e-06
TotA	21567	1.56952	7.92006	4.14945e-08	1.15844e-05	8.79514	4.87426e-06
Hsp23	10045	1.06044	7.90806	4.26053e-08	1.16858e-05	8.76966	4.91567e-06
CG6231	21319	0.771648	7.89699	4.36574e-08	1.17679e-05	8.74612	4.95566e-06
Hmx	20807	0.934873	7.84641	4.88152e-08	1.29352e-05	8.63835	5.44022e-06
CG7860	6273	1.0673	7.83185	5.04137e-08	1.31361e-05	8.60725	5.52494e-06
CG13068	8479	1.03108	7.80684	5.32846e-08	1.36566e-05	8.55378	5.74706e-06
CG1600	28915	1.15255	7.76314	5.87115e-08	1.48048e-05	8.46012	6.22723e-06
CG7695	21127	0.916915	7.74248	6.14722e-08	1.5061e-05	8.41574	6.34094e-06
CG5532	3251	0.761263	7.74114	6.16545e-08	1.5061e-05	8.41288	6.34094e-06
CG6421	26101	1.03835	7.71954	6.46926e-08	1.55601e-05	8.36641	6.54695e-06
Jon66Cii	10381	0.947315	7.70036	6.75189e-08	1.59938e-05	8.32509	6.72679e-06
CG9672	6719	1.0112	7.68486	6.98949e-08	1.63095e-05	8.29167	6.862e-06
CG13558	3201	0.995681	7.65942	7.39827e-08	1.70095e-05	8.23674	7.15766e-06
CG16996	15979	0.765672	7.64545	7.63317e-08	1.72952e-05	8.20652	7.27317e-06
CG3184	1525	0.777978	7.61831	8.11147e-08	1.78189e-05	8.14777	7.49996e-06
SmB	15533	0.788998	7.61821	8.11342e-08	1.78189e-05	8.14754	7.49996e-06
CG10219	22383	0.861091	7.61313	8.20622e-08	1.78189e-05	8.13654	7.49996e-06
Ing3	7087	0.945102	7.60255	8.40335e-08	1.7997e-05	8.11359	7.56841e-06
CG16873	16397	0.981537	7.59492	8.54847e-08	1.80604e-05	8.09703	7.59946e-06
CG11876	23841	0.821477	7.58255	8.78926e-08	1.83215e-05	8.07017	7.70861e-06
CG18208	21101	0.762374	7.56384	9.16667e-08	1.88568e-05	8.02951	7.93604e-06
CG18066	25139	1.03875	7.54015	9.66851e-08	1.93793e-05	7.97795	8.15418e-06
CG11752	5357	0.982711	7.54015	9.6686e-08	1.93793e-05	7.97794	8.15418e-06
Tsp2A	319	1.06982	7.52711	9.95673e-08	1.97042e-05	7.94954	8.29241e-06
CG30373	28677	0.744911	7.5001	1.05823e-07	2.06804e-05	7.89058	8.71494e-06
CG32762	1195	1.0732	7.45348	1.1758e-07	2.26944e-05	7.78863	9.58176e-06
CG14185	7427	0.981915	7.43173	1.23519e-07	2.32597e-05	7.74093	9.79288e-06
CG8738	28505	0.781257	7.42523	1.25351e-07	2.32597e-05	7.72667	9.79288e-06
CG3609	12059	0.757475	7.42074	1.26633e-07	2.32597e-05	7.71683	9.79288e-06
CG9034	2053	0.875868	7.41568	1.28096e-07	2.32597e-05	7.70571	9.79288e-06
baz	6757	0.621099	7.40869	1.30143e-07	2.32597e-05	7.69036	9.79288e-06
Gbeta76C	7653	1.00583	7.40202	1.32129e-07	2.32597e-05	7.6757	9.79288e-06
CG14818	531	0.739251	7.39685	1.33689e-07	2.32597e-05	7.66433	9.79288e-06
CG9581	27	0.713443	7.39659	1.33766e-07	2.32597e-05	7.66377	9.79288e-06
Pdsw	11661	0.85963	7.39616	1.33899e-07	2.32597e-05	7.66281	9.79288e-06
CG6503	23273	0.90505	7.38509	1.37306e-07	2.35895e-05	7.63848	9.9021e-06
CG32073	9727	1.03368	7.36421	1.43982e-07	2.44675e-05	7.59251	1.02949e-05
PGRP-LD	30345	0.802829	7.34626	1.49987e-07	2.48308e-05	7.55293	1.04307e-05
mRpL16	469	0.712907	7.33976	1.52223e-07	2.48308e-05	7.5386	1.04307e-05
CG30197	26757	1.07364	7.33819	1.52769e-07	2.48308e-05	7.53513	1.04307e-05
mtacp1	4167	0.678815	7.33334	1.54467e-07	2.48308e-05	7.52442	1.04307e-05
CG7272	8625	0.97035	7.33224	1.54853e-07	2.48308e-05	7.52201	1.04307e-05
CG11769	20561	1.00427	7.3292	1.55931e-07	2.48308e-05	7.51529	1.04307e-05
Vhl	27673	0.741951	7.32554	1.57237e-07	2.48308e-05	7.50721	1.04307e-05
lz	2013	0.842203	7.3188	1.59673e-07	2.49632e-05	7.49232	1.05237e-05
Mlp84B	17983	1.01141	7.28909	1.70877e-07	2.64505e-05	7.42661	1.11358e-05
CG8012	10427	1.13072	7.27198	1.77696e-07	2.72362e-05	7.3887	1.1478e-05
CG4847	25943	1.63556	7.2625	1.81589e-07	2.75627e-05	7.3677	1.1622e-05
CG14082	7789	1.01116	7.22803	1.96505e-07	2.95401e-05	7.29119	1.24589e-05
CG9172	6417	0.635589	7.2178	2.0117e-07	2.99532e-05	7.26845	1.25908e-05
scu	6939	0.837693	7.2093	2.05136e-07	3.01867e-05	7.24953	1.27203e-05
PebIII	3373	1.04255	7.2062	2.06599e-07	3.01867e-05	7.24264	1.27243e-05
Drs	4739	0.911717	7.19211	2.13392e-07	3.08904e-05	7.21128	1.29719e-05
CG4847	25939	1.64773	7.18357	2.17623e-07	3.09371e-05	7.19225	1.3035e-05
Sp1	2119	1.0014	7.18347	2.17671e-07	3.09371e-05	7.19203	1.3035e-05
Hk	29891	1.05991	7.16877	2.25158e-07	3.15841e-05	7.15924	1.32721e-05
CG4847	25945	1.65763	7.16664	2.26264e-07	3.15841e-05	7.15449	1.32721e-05
CG15784	1173	0.889251	7.15545	2.32165e-07	3.16236e-05	7.12953	1.33218e-05
CG9542	14327	0.928472	7.15355	2.3318e-07	3.16236e-05	7.1253	1.33218e-05
CG9117	14255	0.751265	7.15067	2.34732e-07	3.16236e-05	7.11887	1.33218e-05
CG11015	14367	0.719236	7.14562	2.37478e-07	3.16236e-05	7.10759	1.33218e-05
CG1143	4545	0.798617	7.14345	2.38667e-07	3.16236e-05	7.10275	1.33218e-05
CG14147	9669	0.803154	7.14342	2.38684e-07	3.16236e-05	7.10268	1.33218e-05
CG15740	5585	0.898564	7.12566	2.48659e-07	3.26582e-05	7.06297	1.37477e-05
CG17012	12075	1.11329	7.12056	2.51602e-07	3.26582e-05	7.05156	1.37477e-05
epsilonTry	27741	0.905173	7.11857	2.5276e-07	3.26582e-05	7.04711	1.37477e-05
CG12859	26659	0.791918	7.11496	2.54872e-07	3.26613e-05	7.03904	1.37477e-05
Gfat2	23735	0.64592	7.10377	2.61542e-07	3.32435e-05	7.01398	1.40102e-05
mtacp1	4165	1.52717	7.09646	2.65991e-07	3.35363e-05	6.99762	1.41094e-05
CG4151	1177	0.977212	7.08844	2.70969e-07	3.38564e-05	6.97964	1.42508e-05
CG32557	6877	1.01951	7.08543	2.72861e-07	3.38564e-05	6.97289	1.42508e-05
CG9205	4091	0.685447	7.07583	2.7898e-07	3.39525e-05	6.95137	1.42763e-05
CG10989	13395	0.912763	7.07499	2.79525e-07	3.39525e-05	6.94948	1.42763e-05
rols	9445	0.855445	7.07402	2.80151e-07	3.39525e-05	6.94731	1.42763e-05
CG11455	12531	0.640423	7.05112	2.95397e-07	3.55248e-05	6.89591	1.49254e-05
CG8833	9021	-0.665033	-7.0434	3.00726e-07	3.58897e-05	6.87856	1.51128e-05
regucalcin	5547	0.939746	7.03695	3.05251e-07	3.61538e-05	6.86407	1.51976e-05
GstD2	19447	0.944757	7.02807	3.11601e-07	3.65458e-05	6.84409	1.53786e-05
CG1632	1781	0.862316	7.02334	3.15038e-07	3.65458e-05	6.83345	1.53786e-05
CG13324	27199	0.931115	7.02053	3.17094e-07	3.65458e-05	6.82713	1.53786e-05
Zeelin1	20153	1.18898	7.01784	3.19083e-07	3.65458e-05	6.82107	1.53786e-05
CG31913	14113	0.852698	7.01493	3.21243e-07	3.65458e-05	6.81452	1.53786e-05
CG14250	23317	1.06925	7.01017	3.24814e-07	3.65458e-05	6.80379	1.53786e-05
CG4140	16595	0.696364	7.01002	3.24924e-07	3.65458e-05	6.80346	1.53786e-05
e(y)1	6871	0.79214	6.98049	3.4799e-07	3.87579e-05	6.73691	1.63267e-05
CG14910	10829	0.854022	6.97857	3.4955e-07	3.87579e-05	6.73257	1.63267e-05
CG9299	7629	0.945338	6.97049	3.56175e-07	3.92143e-05	6.71435	1.64896e-05
CG6463	9797	0.842156	6.96539	3.60432e-07	3.94055e-05	6.70281	1.65583e-05
CG13369	149	0.567847	6.9485	3.74877e-07	4.04482e-05	6.66467	1.70103e-05
CG17754	2005	0.767414	6.9482	3.75143e-07	4.04482e-05	6.66398	1.70103e-05
Tal	3337	0.684603	6.94187	3.80713e-07	4.07299e-05	6.64968	1.71543e-05
CG6852	7849	0.584114	6.93681	3.85227e-07	4.07299e-05	6.63823	1.71543e-05
CG11425	13141	1.30704	6.93643	3.85572e-07	4.07299e-05	6.63737	1.71543e-05
CG3446	1429	0.749714	6.92965	3.91712e-07	4.11008e-05	6.62203	1.73041e-05
CG6163	9647	0.697789	6.9236	3.97277e-07	4.13433e-05	6.60833	1.73798e-05
Irk2	22309	0.905612	6.92141	3.99311e-07	4.13433e-05	6.60338	1.73798e-05
CG9577	21	0.860523	6.91291	4.073e-07	4.18517e-05	6.58415	1.76116e-05
NP15.6	21151	0.662306	6.91052	4.09575e-07	4.18517e-05	6.57874	1.76255e-05
CG31078	23383	0.777026	6.90152	4.18272e-07	4.24628e-05	6.55834	1.78527e-05
qtc	13919	0.809563	6.87684	4.43099e-07	4.4693e-05	6.50235	1.87984e-05
CG31528	13781	0.780107	6.86421	4.56376e-07	4.5174e-05	6.47368	1.89873e-05
CG18348	9667	0.664829	6.86332	4.57334e-07	4.5174e-05	6.47165	1.89873e-05
CG3104	11907	0.875922	6.86171	4.59059e-07	4.5174e-05	6.46799	1.89873e-05
CG4229	8369	0.911899	6.86137	4.59426e-07	4.5174e-05	6.46721	1.89873e-05
TotM	14013	2.04884	6.85432	4.67064e-07	4.5638e-05	6.4512	1.91975e-05
CG9080	27793	0.820461	6.84749	4.74592e-07	4.60101e-05	6.43567	1.93665e-05
CG13511	2867	1.0483	6.84554	4.76758e-07	4.60101e-05	6.43125	1.93665e-05
CG4734	27131	1.13336	6.81079	5.17213e-07	4.9608e-05	6.35215	2.08618e-05
CG32656	29889	1.19992	6.80149	5.28626e-07	5.03935e-05	6.33095	2.12158e-05
Cys	20069	1.05787	6.79809	5.32863e-07	5.04896e-05	6.32319	2.12467e-05
CG13010	6731	0.922035	6.7842	5.50523e-07	5.13708e-05	6.29152	2.16112e-05
CG11134	5927	0.673002	6.7841	5.50651e-07	5.13708e-05	6.2913	2.16112e-05
CG18128	3255	0.925724	6.78305	5.52021e-07	5.13708e-05	6.28888	2.16112e-05
CG4847	25937	1.66751	6.77041	5.68662e-07	5.26063e-05	6.26003	2.21449e-05
CG4461	10043	0.835714	6.7584	5.84949e-07	5.34281e-05	6.2326	2.24852e-05
CG10664	17495	0.697585	6.75681	5.87137e-07	5.34281e-05	6.22897	2.24852e-05
CG14817	533	0.853703	6.75633	5.87798e-07	5.34281e-05	6.22788	2.24852e-05
CG14407	6185	0.651813	6.73919	6.12002e-07	5.53066e-05	6.18867	2.32677e-05
Bsg	14799	0.903998	6.73276	6.21335e-07	5.58273e-05	6.17397	2.34742e-05
CG11426	13139	1.17944	6.72634	6.3081e-07	5.63221e-05	6.15926	2.36933e-05
CG4646	27149	0.863914	6.72417	6.34047e-07	5.63221e-05	6.15429	2.36933e-05
CG4290	503	0.903107	6.71999	6.40317e-07	5.65577e-05	6.14473	2.37824e-05
ND75	1801	0.803847	6.7159	6.46521e-07	5.67604e-05	6.13536	2.38841e-05
CG30380	28795	0.762882	6.71371	6.49873e-07	5.67604e-05	6.13033	2.38841e-05
Def	28103	0.821517	6.71088	6.54225e-07	5.68231e-05	6.12385	2.38976e-05
RpS19a	6641	0.637241	6.68894	6.88981e-07	5.95112e-05	6.07355	2.50374e-05
CG13314	10149	0.796717	6.67289	7.15599e-07	6.14411e-05	6.03671	2.5842e-05
IM1	25571	1.38133	6.67077	7.19184e-07	6.14411e-05	6.03185	2.5842e-05
CG33231	4483	1.01004	6.65402	7.4823e-07	6.35751e-05	5.99337	2.67382e-05
RpS19a	6639	0.680746	6.64151	7.70709e-07	6.48955e-05	5.9646	2.72941e-05
CG32537	7225	0.729998	6.64026	7.72986e-07	6.48955e-05	5.96174	2.72941e-05
Ag5r2	6101	0.705882	6.6385	7.76222e-07	6.48955e-05	5.95768	2.72941e-05
CG5151	8525	0.589408	6.62356	8.04179e-07	6.68752e-05	5.92328	2.81285e-05
vkg	13951	1.18	6.61666	8.1742e-07	6.76166e-05	5.90741	2.84321e-05
CG3081	1041	0.912957	6.61439	8.21845e-07	6.76249e-05	5.90216	2.84555e-05
CG12068	24021	0.748715	6.58674	8.77524e-07	7.18284e-05	5.83844	3.0235e-05
CG32599	6041	0.858283	6.56719	9.19215e-07	7.4849e-05	5.79331	3.1482e-05
mRpL36	10497	0.842076	6.56065	9.33616e-07	7.56277e-05	5.7782	3.18301e-05
CG1504	11395	0.920914	6.55761	9.4039e-07	7.57838e-05	5.77117	3.18694e-05
CG1678	11199	1.07895	6.54698	9.64448e-07	7.7324e-05	5.74661	3.25155e-05
CG7874	7197	0.675059	6.54405	9.71194e-07	7.74676e-05	5.73983	3.25845e-05
CG12732	1167	1.33874	6.53653	9.88737e-07	7.84665e-05	5.72242	3.30201e-05
CG13311	10263	0.844123	6.53406	9.94555e-07	7.85297e-05	5.71672	3.30526e-05
Ravus	19781	-0.600171	-6.52168	1.0243e-06	8.01892e-05	5.68806	3.37128e-05
Peritrophin-15b	14999	0.695787	6.52105	1.02583e-06	8.01892e-05	5.68661	3.38732e-05
CG8132	18599	0.691458	6.51357	1.04428e-06	8.12253e-05	5.66928	3.40318e-05
GstE3	25589	0.868473	6.50962	1.05415e-06	8.15869e-05	5.66013	3.4189e-05
Arpc3A	20379	0.65589	6.50378	1.06892e-06	8.23228e-05	5.6466	3.46512e-05
CG6432	22599	0.80171	6.49954	1.07976e-06	8.24453e-05	5.63679	3.46512e-05
CG5590	23607	0.585532	6.49904	1.08106e-06	8.24453e-05	5.63562	3.46512e-05
CG13091	14957	1.21221	6.49236	1.0984e-06	8.33615e-05	5.62014	3.51216e-05
CG15423	11639	0.905407	6.4893	1.10645e-06	8.35662e-05	5.61305	3.52696e-05
tna	9785	0.769847	6.48339	1.12217e-06	8.43465e-05	5.59932	3.54163e-05
qtc	30847	0.815308	6.47523	1.14423e-06	8.55928e-05	5.58039	3.58762e-05
Jon99Fi	24277	1.20726	6.47308	1.15012e-06	8.56236e-05	5.5754	3.60186e-05
CG3367	1423	0.886964	6.46659	1.16806e-06	8.65471e-05	5.56034	3.64713e-05
CG32984	15069	-0.576623	-6.4583	1.19142e-06	8.78613e-05	5.54109	3.69198e-05
CG6856	7847	0.508373	6.45302	1.20653e-06	8.85582e-05	5.52883	3.72815e-05
cype	14011	0.870856	6.44661	1.22517e-06	8.87891e-05	5.51392	3.72815e-05
CG15729	5671	0.688135	6.44532	1.22894e-06	8.87891e-05	5.51093	3.72815e-05
CG11314	24395	0.849654	6.44448	1.23143e-06	8.87891e-05	5.50896	3.72815e-05
Sk1	5419	0.675307	6.44415	1.23239e-06	8.87891e-05	5.5082	3.72815e-05
PGRP-SB1	8289	0.844089	6.44107	1.2415e-06	8.90352e-05	5.50104	3.74122e-05
CG17368	9027	0.82126	6.43552	1.25807e-06	8.96163e-05	5.48814	3.76701e-05
cngl	29285	0.944003	6.43452	1.26107e-06	8.96163e-05	5.48583	3.76701e-05
Ilp5	9925	0.683948	6.42976	1.27553e-06	9.02334e-05	5.47474	3.80948e-05
CG13862	21939	0.835717	6.40462	1.35462e-06	9.5397e-05	5.41622	3.99972e-05
CG15186	18047	0.897601	6.40095	1.36658e-06	9.56279e-05	5.40767	4.02273e-05
Jon66Ci	10299	0.826857	6.39986	1.37013e-06	9.56279e-05	5.40515	4.02273e-05
CG18139	20809	0.963629	6.39268	1.39393e-06	9.68567e-05	5.38839	4.06332e-05
CG15065	25581	1.3396	6.38416	1.42268e-06	9.84169e-05	5.36853	4.13265e-05
CG4019	3269	0.678695	6.38178	1.43079e-06	9.8542e-05	5.363	4.14342e-05
lectin-46Cb	28157	0.797598	6.37505	1.45409e-06	9.97075e-05	5.34729	4.18294e-05
CG7755	26287	0.760488	6.37165	1.466e-06	0.000100085	5.33936	4.22212e-05
sog	6307	0.721391	6.36478	1.49034e-06	0.000101305	5.32333	4.26095e-05
nec	29053	0.704845	6.36255	1.49835e-06	0.000101408	5.31812	4.27098e-05
CG7992	7231	0.755042	6.35898	1.51122e-06	0.000101838	5.3098	4.28092e-05
GstD5	19453	0.608555	6.35302	1.53302e-06	0.000102546	5.29587	4.30055e-05
CG32774	981	-0.660576	-6.35252	1.53485e-06	0.000102546	5.29471	4.30055e-05
vir-1	16077	0.626827	6.34425	1.56562e-06	0.000103951	5.2754	4.37558e-05
CG13059	8331	0.77667	6.34331	1.56918e-06	0.000103951	5.27319	4.37558e-05
CG15034	1623	0.722639	6.33621	1.59615e-06	0.000105292	5.25661	4.44038e-05
Neb-cGP	2231	0.627381	6.32598	1.6359e-06	0.000107461	5.23267	4.53226e-05
CG9543	14319	0.71917	6.3172	1.67077e-06	0.00010885	5.21216	4.57671e-05
CG17028	8575	0.745816	6.31715	1.67097e-06	0.00010885	5.21204	4.57671e-05
sty	4849	0.726431	6.3131	1.68734e-06	0.00010946	5.20255	4.60951e-05
BM-40-SPARC	23393	0.850175	6.31082	1.69662e-06	0.000109607	5.19722	4.60951e-05
eag	6121	0.816609	6.30719	1.71151e-06	0.000109818	5.18871	4.60951e-05
CG2656	17901	0.574679	6.3066	1.71394e-06	0.000109818	5.18734	4.60951e-05
Lcp65Ab1	10867	0.877737	6.29899	1.74561e-06	0.000111391	5.16952	4.69808e-05
CG32114	9209	0.68926	6.29651	1.75603e-06	0.000111601	5.16373	4.70572e-05
Hsp67Ba	10111	0.718432	6.29121	1.77862e-06	0.000112293	5.15129	4.72081e-05
tomb	14093	1.01175	6.29058	1.78129e-06	0.000112293	5.14983	4.72081e-05
Eip75B	7991	0.596101	6.28755	1.79434e-06	0.000112395	5.14273	4.72827e-05
CG32544	7147	0.860461	6.28687	1.79729e-06	0.000112395	5.14113	4.73566e-05
dro2	4713	0.907361	6.28252	1.81621e-06	0.000113126	5.13094	4.76921e-05
hiw	6149	0.746606	6.27624	1.8439e-06	0.000114395	5.11622	4.80248e-05
CG32277	4787	0.90678	6.26435	1.89747e-06	0.000116931	5.08835	4.92004e-05
CG5639	23593	0.840214	6.26386	1.89974e-06	0.000116931	5.08719	4.92004e-05
Doc2	10193	0.681208	6.2609	1.91334e-06	0.000117307	5.08025	4.92653e-05
Pgk	11981	0.678058	6.2489	1.96953e-06	0.00012028	5.05208	5.06145e-05
fau	19037	1.00232	6.24385	1.99368e-06	0.000121281	5.04022	5.09294e-05
Zw	7309	0.749842	6.24062	2.00924e-06	0.000121754	5.03265	5.12418e-05
CG14963	4803	0.740173	6.22514	2.08576e-06	0.000125903	4.99628	5.30756e-05
CG13997	14289	1.07143	6.22064	2.10854e-06	0.000126788	4.98571	5.33774e-05
CG32495	29883	0.703617	6.21347	2.14538e-06	0.000128096	4.96885	5.39741e-05
CG6661	8983	0.715463	6.21322	2.14668e-06	0.000128096	4.96827	5.39741e-05
CG31352	18711	0.710988	6.21036	2.16156e-06	0.000128297	4.96154	5.4019e-05
mRpS6	5083	0.72084	6.20943	2.16646e-06	0.000128297	4.95934	5.40635e-05
Cks85A	18489	0.617945	6.20151	2.2083e-06	0.000130281	4.94072	5.48523e-05
IM2	25575	1.08496	6.19558	2.24021e-06	0.000131667	4.92676	5.53879e-05
CG13331	27023	0.894016	6.17907	2.33149e-06	0.000136102	4.88789	5.71833e-05
CG9817	2315	0.798153	6.17879	2.33308e-06	0.000136102	4.88723	5.71833e-05
CG6125	20245	0.591698	6.17678	2.34444e-06	0.000136168	4.8825	5.72153e-05
CG4847	25941	1.17739	6.17551	2.35163e-06	0.000136168	4.87952	5.7247e-05
CG4563	3695	1.04068	6.17199	2.3718e-06	0.000136829	4.87121	5.75211e-05
CG12625	5379	0.880979	6.16637	2.40426e-06	0.000138192	4.85798	5.80351e-05
CG9903	6613	0.769637	6.16404	2.4179e-06	0.000138345	4.85247	5.80916e-05
CG17567	17381	0.714994	6.16285	2.42488e-06	0.000138345	4.84967	5.80916e-05
Lmpt	29455	0.888975	6.16096	2.43595e-06	0.000138345	4.84524	5.81472e-05
CG3348	23533	1.40285	6.15989	2.44232e-06	0.000138345	4.8427	5.81472e-05
CG32662	5525	0.675817	6.14766	2.51576e-06	0.000141991	4.81386	5.98369e-05
CG10445	18199	-0.608765	-6.13871	2.57094e-06	0.000144583	4.79274	6.08046e-05
l(1)G0084	7335	0.73195	6.13532	2.59216e-06	0.000145254	4.78474	6.10582e-05
Myb	6443	-0.578073	-6.11875	2.69841e-06	0.000150518	4.74564	6.34241e-05
Dbi	10747	0.97326	6.11769	2.70535e-06	0.000150518	4.74314	6.34324e-05
CG32570	6661	0.784947	6.10799	2.76982e-06	0.000153558	4.72022	6.46069e-05
CG10527	2361	0.859314	6.10252	2.80689e-06	0.000155063	4.70728	6.53083e-05
mav	29095	-0.646963	-6.09176	2.88117e-06	0.000158246	4.68185	6.64654e-05
CG5558	21223	0.654345	6.09125	2.88475e-06	0.000158246	4.68065	6.64654e-05
RpS10a	23577	1.22042	6.08913	2.89964e-06	0.000158317	4.67563	6.66898e-05
CG15760	5915	0.785306	6.08819	2.90628e-06	0.000158317	4.67341	6.66898e-05
CG8586	28535	0.705158	6.08511	2.92811e-06	0.000158826	4.66612	6.6911e-05
Dbi	10745	0.950762	6.08401	2.93596e-06	0.000158826	4.66352	6.6911e-05
mid	14041	0.852984	6.07248	3.01942e-06	0.000162778	4.63623	6.84947e-05
CG5867	16171	0.672122	6.06932	3.0427e-06	0.000163469	4.62876	6.87114e-05
l(1)G0168	6271	0.549241	6.06336	3.08712e-06	0.000165288	4.61465	6.96024e-05
CG15650	2385	0.787953	6.06077	3.1066e-06	0.000165763	4.60852	6.98138e-05
CG11142	14161	0.868915	6.05572	3.14499e-06	0.000167241	4.59657	7.02475e-05
eyc	3703	0.887049	6.04541	3.22493e-06	0.00017091	4.57214	7.1793e-05
CG7842	8181	0.502184	6.04285	3.24507e-06	0.000171397	4.56608	7.22171e-05
CG9498	14355	0.777145	6.03823	3.2818e-06	0.000172328	4.55512	7.25924e-05
CG13136	15405	0.78242	6.03706	3.29116e-06	0.000172328	4.55235	7.25924e-05
CG15778	1213	0.741783	6.03649	3.29577e-06	0.000172328	4.55098	7.25924e-05
CG13488	2639	0.955582	6.03355	3.31941e-06	0.000172985	4.54403	7.27889e-05
CG14212	7297	0.731829	6.03049	3.34428e-06	0.000173196	4.53676	7.27974e-05
CG13139	15467	0.824067	6.02883	3.35782e-06	0.000173196	4.53283	7.27974e-05
CG3214	11993	0.646908	6.02676	3.37476e-06	0.000173196	4.52793	7.27974e-05
Mp20	27115	0.775433	6.02555	3.38473e-06	0.000173196	4.52506	7.27974e-05
CG11029	14109	0.810964	6.02464	3.39228e-06	0.000173196	4.52289	7.27974e-05
CG5804	10267	0.634649	6.0223	3.41164e-06	0.000173196	4.51735	7.27974e-05
Tig	14341	1.00538	6.0218	3.41583e-06	0.000173196	4.51615	7.27974e-05
CG7846	6983	0.692078	6.02127	3.42022e-06	0.000173196	4.5149	7.27974e-05
Argk	10191	0.57836	6.02092	3.42314e-06	0.000173196	4.51407	7.27974e-05
CG7834	24095	0.542449	6.01855	3.44294e-06	0.000173635	4.50846	7.29869e-05
His3.3A	13915	0.697052	6.01647	3.46049e-06	0.000173899	4.50351	7.31279e-05
c11.1	2021	0.577339	6.01459	3.47639e-06	0.000173899	4.49905	7.31279e-05
Ser6	11279	1.09956	6.01398	3.48155e-06	0.000173899	4.4976	7.31279e-05
CG6666	19159	0.654311	6.00943	3.5204e-06	0.00017528	4.4868	7.37329e-05
CG32808	437	0.868202	5.99308	3.66359e-06	0.00018183	4.44799	7.64221e-05
CG16756	1171	0.725582	5.98111	3.77216e-06	0.000186626	4.41956	7.84698e-05
CG4250	2871	0.804429	5.96317	3.94108e-06	0.000194369	4.37691	8.17495e-05
CG14462	18181	0.729612	5.95186	4.05144e-06	0.000197707	4.35002	8.32314e-05
2008-12-01	1749	-0.6123	-5.95063	4.06369e-06	0.000197707	4.34709	8.32314e-05
CG17333	5245	0.745337	5.94882	4.08168e-06	0.000197707	4.34279	8.32314e-05
CG13739	28279	0.88564	5.94865	4.08341e-06	0.000197707	4.34237	8.32314e-05
CG11672	18371	0.898778	5.94839	4.08598e-06	0.000197707	4.34176	8.32314e-05
CG10916	25711	0.79198	5.94833	4.08664e-06	0.000197707	4.3416	8.32314e-05
CG14095	7715	0.688639	5.94726	4.09728e-06	0.000197707	4.33907	8.32314e-05
CG9572	19	1.01843	5.94271	4.14316e-06	0.000199305	4.32823	8.37848e-05
mRpL12	10135	0.584082	5.9362	4.20958e-06	0.000201879	4.31275	8.49401e-05
Pif2	18053	0.824371	5.93192	4.25384e-06	0.000203378	4.30256	8.54849e-05
CG14635	191	0.649402	5.93035	4.27027e-06	0.000203541	4.29881	8.56254e-05
CG6959	19371	0.656896	5.9182	4.39907e-06	0.000209043	4.26988	8.78968e-05
CG14956	4661	0.555988	5.91694	4.41268e-06	0.000209054	4.26687	8.78968e-05
CG5404	20349	0.639121	5.91367	4.44817e-06	0.000210099	4.25908	8.84261e-05
Dro	26651	1.81124	5.90989	4.48943e-06	0.000211409	4.25009	8.89522e-05
CG6495	15637	0.906005	5.90809	4.50932e-06	0.000211708	4.24578	8.90801e-05
CG9928	16249	0.868176	5.90178	4.57953e-06	0.000214106	4.23074	9.00975e-05
CG4769	11095	0.593727	5.89948	4.60534e-06	0.000214106	4.22527	9.00975e-05
CG31681	12071	0.891299	5.89871	4.61402e-06	0.000214106	4.22344	9.00975e-05
AnnIX	29529	0.575296	5.89861	4.61519e-06	0.000214106	4.22319	9.00975e-05
elB	16477	0.906394	5.89711	4.63223e-06	0.000214261	4.2196	9.00975e-05
Pten	29979	-0.733025	-5.89586	4.64639e-06	0.000214282	4.21663	9.02197e-05
CG8372	14891	0.702115	5.89283	4.68106e-06	0.000214746	4.20939	9.03899e-05
CG10086	18169	0.671651	5.89139	4.6976e-06	0.000214746	4.20596	9.03899e-05
CG33498	29655	0.767278	5.89138	4.69767e-06	0.000214746	4.20595	9.03899e-05
CG18179	9957	1.32193	5.88564	4.7642e-06	0.000217153	4.19225	9.1277e-05
CG5539	3301	0.840567	5.88099	4.81878e-06	0.000219002	4.18116	9.21588e-05
CG32174	8125	0.66472	5.87794	4.85496e-06	0.000220007	4.17388	9.24636e-05
CG11110	25095	0.558633	5.87637	4.87371e-06	0.000220218	4.17013	9.25766e-05
mRpS14	7373	0.637098	5.87197	4.92651e-06	0.000221401	4.15964	9.31786e-05
CG5767	25803	0.611247	5.87183	4.92821e-06	0.000221401	4.1593	9.31786e-05
CG18554	19625	0.734085	5.86966	4.95446e-06	0.000221943	4.15413	9.32885e-05
CG15733	5613	0.650165	5.86167	5.0525e-06	0.000225688	4.13505	9.49012e-05
CG5080	12347	1.00228	5.84983	5.20147e-06	0.000230508	4.10676	9.69094e-05
sr	20903	0.753546	5.84964	5.2039e-06	0.000230508	4.10631	9.69094e-05
CG7532	16487	1.34723	5.84927	5.20861e-06	0.000230508	4.10543	9.69094e-05
CG32819	71	0.830897	5.84742	5.23233e-06	0.000230508	4.101	9.69094e-05
aru	12409	0.787752	5.84658	5.24306e-06	0.000230508	4.09901	9.69094e-05
CG14944	15959	0.684525	5.84537	5.25867e-06	0.000230508	4.09611	9.69094e-05
CG16799	25123	0.720588	5.84499	5.26362e-06	0.000230508	4.0952	9.69094e-05
CG7394	9521	0.629932	5.84249	5.29595e-06	0.000230819	4.08924	9.71024e-05
IM3	25577	0.991198	5.84216	5.30025e-06	0.000230819	4.08845	9.71024e-05
CG10908	12091	0.557394	5.84021	5.32579e-06	0.000231287	4.08377	9.73807e-05
CG17107	15623	1.05397	5.83747	5.36172e-06	0.000232202	4.07722	9.76576e-05
CG12724	5837	0.865623	5.82801	5.48765e-06	0.000237	4.05462	9.97498e-05
CG3505	20051	0.706963	5.82355	5.54811e-06	0.000238951	4.04395	0.000100562
Pu	2431	0.878861	5.82044	5.59066e-06	0.000240122	4.03651	0.000101009
CG16935	26939	0.588138	5.81905	5.60977e-06	0.000240282	4.03319	0.000101092
CG18676	5043	0.792338	5.80431	5.8167e-06	0.000248465	3.99792	0.00010459
Trxr-2	13155	0.786397	5.8029	5.83688e-06	0.00024862	3.99455	0.000104631
CG32231	51	0.684955	5.80103	5.86381e-06	0.00024862	3.99007	0.000104631
Mp20	1	0.900621	5.80074	5.86804e-06	0.00024862	3.98937	0.000104631
Oscp	20197	0.588431	5.78958	6.03132e-06	0.000254287	3.96265	0.000106903
Mmp1	3647	0.763371	5.78938	6.03431e-06	0.000254287	3.96217	0.000106903
CG5167	19475	0.518558	5.78781	6.05755e-06	0.00025458	3.95842	0.000107147
prd	15935	0.728186	5.78481	6.10239e-06	0.00025488	3.95124	0.000107231
Ent3	9247	0.548148	5.78465	6.10489e-06	0.00025488	3.95085	0.000107231
CG14022	14025	0.891705	5.78346	6.12276e-06	0.00025488	3.948	0.000107231
7B2	13593	0.708975	5.78299	6.12989e-06	0.00025488	3.94687	0.000107231
l(1)G0196	11423	0.668579	5.78029	6.17067e-06	0.000255895	3.94041	0.000107645
tsg	5559	0.622706	5.77598	6.23654e-06	0.000257942	3.93007	0.000108578
CG31937	12185	0.535903	5.77476	6.25526e-06	0.000258034	3.92716	0.000108586
Jhe	26345	0.85135	5.77257	6.28905e-06	0.000258254	3.92191	0.000108586
LysX	4119	0.716761	5.77227	6.29363e-06	0.000258254	3.9212	0.000108586
CG16904	18813	0.538886	5.76458	6.41398e-06	0.00026203	3.90276	0.000110252
Dox-A3	3021	0.714371	5.76425	6.41919e-06	0.00026203	3.90197	0.000110252
CG14395	19587	0.829898	5.76107	6.46959e-06	0.000262737	3.89436	0.000110533
dro5	4719	1.30211	5.76104	6.47011e-06	0.000262737	3.89428	0.000110533
CG2200	5763	0.627386	5.75565	6.5566e-06	0.000265559	3.88135	0.00011178
lambdaTry	27685	0.684038	5.75144	6.62499e-06	0.000267514	3.87125	0.000112511
E5	19915	0.826828	5.75057	6.63907e-06	0.000267514	3.86918	0.00011256
CG8312	18679	0.524047	5.74757	6.68836e-06	0.000268807	3.86198	0.000113116
Ccp84Aa	18081	0.904408	5.74598	6.71465e-06	0.000269171	3.85816	0.000113163
CG15874	3697	0.82013	5.74477	6.73473e-06	0.000269286	3.85525	0.000113211
Cralbp	11059	0.823272	5.73912	6.82915e-06	0.000272365	3.8417	0.0001146
mRpL13	29297	0.566654	5.73592	6.88322e-06	0.000273822	3.83402	0.000115145
CG14086	7727	0.631972	5.73075	6.97135e-06	0.000276625	3.82163	0.000116355
Obp99b	23991	1.50098	5.72794	7.0199e-06	0.000277749	3.81488	0.000116801
CG15152	17063	0.592885	5.72676	7.04036e-06	0.000277749	3.81204	0.000116801
lola	29327	0.813542	5.72603	7.05299e-06	0.000277749	3.8103	0.000116801
Mctp	25499	-0.997846	-5.72021	7.15501e-06	0.000281059	3.79632	0.000118325
Pdf	23271	0.814006	5.71699	7.21208e-06	0.000282591	3.78858	0.000118853
CG5506	8005	0.683163	5.71435	7.25904e-06	0.000283451	3.78226	0.000119245
TotC	21569	1.20585	5.71373	7.2703e-06	0.000283451	3.78076	0.000119245
CG15344	1785	0.716129	5.71073	7.32418e-06	0.000284841	3.77357	0.000119766
CG17572	17295	0.791652	5.70852	7.36424e-06	0.000285689	3.76826	0.000120122
ara	9211	0.590027	5.6989	7.54118e-06	0.000291829	3.74514	0.000122755
fru	21055	0.807928	5.6964	7.58782e-06	0.000292909	3.73914	0.000123264
CG8117	6283	0.674128	5.69201	7.67045e-06	0.000295369	3.7286	0.000124256
Gld	17953	0.656688	5.69055	7.69814e-06	0.000295701	3.72509	0.000124436
CG17776	569	0.721345	5.68957	7.71689e-06	0.000295701	3.72272	0.000124453
CG13704	5193	0.687236	5.68441	7.81576e-06	0.000298757	3.71033	0.000125757
CG17127	15677	0.885066	5.67705	7.95907e-06	0.000303493	3.69264	0.000127696
CG9338	17693	0.710801	5.6746	8.00753e-06	0.000303774	3.68673	0.000127724
CG5224	25629	0.707423	5.67442	8.01102e-06	0.000303774	3.6863	0.000127724
CG9172	6419	0.545821	5.67373	8.02472e-06	0.000303774	3.68464	0.000127724
ATPsyn-gamma	24105	0.627827	5.67195	8.06003e-06	0.000304373	3.68036	0.000128051
CG6723	19211	0.628819	5.66607	8.1781e-06	0.000308088	3.66621	0.000129644
CG6337	26987	0.703318	5.65986	8.3044e-06	0.000312094	3.65129	0.00013123
CG5023	21413	0.98675	5.6544	8.41723e-06	0.000315576	3.63815	0.000132808
CG4096	1217	0.764782	5.6518	8.47164e-06	0.000316482	3.63188	0.000133116
CG7224	14739	0.684806	5.65131	8.4819e-06	0.000316482	3.6307	0.000133116
CG31717	15429	0.620779	5.64528	8.60928e-06	0.000319753	3.61619	0.000134515
CG18107	25573	0.721472	5.64522	8.61047e-06	0.000319753	3.61605	0.000134515
Adh	31161	0.675645	5.64306	8.65659e-06	0.000320704	3.61085	0.000134975
Pten	29983	-0.741645	-5.63989	8.72471e-06	0.000322464	3.60322	0.000135589
CG14759	28659	0.843096	5.63599	8.80932e-06	0.000324823	3.59383	0.000136665
CG13365	227	1.05372	5.63159	8.90575e-06	0.000326682	3.58323	0.000137386
CG15194	5425	0.658165	5.63059	8.92789e-06	0.000326682	3.58081	0.000137386
CG14210	7293	0.521311	5.63056	8.92849e-06	0.000326682	3.58075	0.000137386
CG30440	24865	-0.829285	-5.62989	8.94333e-06	0.000326682	3.57913	0.000137386
msta	627	0.803003	5.62823	8.98017e-06	0.000327263	3.57513	0.000137679
CG13041	8431	0.76687	5.62446	9.06429e-06	0.000329561	3.56605	0.000138582
RpS20	21553	0.578504	5.61088	9.37402e-06	0.000339868	3.53334	0.000142965
CecA1	24227	0.568428	5.61014	9.39126e-06	0.000339868	3.53155	0.000142965
Obp8a	1991	0.934741	5.60297	9.5595e-06	0.000345158	3.51427	0.000145217
CG7056	21657	0.693789	5.59927	9.64755e-06	0.000347534	3.50534	0.000146247
CG15926	5647	-0.435843	-5.59808	9.67596e-06	0.000347756	3.50248	0.000146364
CG6362	29563	0.76764	5.59651	9.71358e-06	0.000348308	3.4987	0.000146481
CG12641	2221	0.883738	5.59515	9.74633e-06	0.000348354	3.49543	0.000146563
CG11585	6027	0.738841	5.59461	9.75943e-06	0.000348354	3.49412	0.000146563
CG15422	11637	0.759796	5.59282	9.80293e-06	0.000349109	3.48979	0.000146828
CG2157	5251	0.7352	5.59152	9.83441e-06	0.000349435	3.48667	0.000146943
cenG1A	16339	0.563928	5.58793	9.92235e-06	0.00035176	3.478	0.000147952
CG33251	6505	0.583611	5.58628	9.96301e-06	0.000352402	3.47402	0.000148213
CG12432	6823	0.804142	5.58168	1.00771e-05	0.000355631	3.46294	0.000149957
CG13420	21819	0.780041	5.57676	1.02009e-05	0.000358779	3.45105	0.000150761
GRHRII	9331	0.928975	5.57631	1.02122e-05	0.000358779	3.44998	0.000150761
seq	31071	0.719447	5.57397	1.02717e-05	0.000360062	3.44432	0.000151897
CG17300	9179	0.546936	5.56753	1.0437e-05	0.000365039	3.42878	0.000153029
repo	20931	0.83872	5.55647	1.07271e-05	0.000373538	3.40209	0.000156742
CG17631	20435	0.864984	5.55644	1.07278e-05	0.000373538	3.40203	0.000156742
CG32857	73	0.588242	5.55482	1.07712e-05	0.000374216	3.3981	0.000157855
Cbl	10311	0.55827	5.55128	1.0866e-05	0.000376672	3.38957	0.000158612
CG31757	15957	0.766482	5.55034	1.08913e-05	0.000376715	3.3873	0.000158612
Lmpt	29457	0.901835	5.54179	1.11249e-05	0.000383943	3.36665	0.000161166
ORMDL	13003	1.70905	5.53998	1.11752e-05	0.000384332	3.36226	0.000161548
CG2444	5465	0.758127	5.53961	1.11853e-05	0.000384332	3.36138	0.000161548
Syn1	13045	0.770357	5.53767	1.12392e-05	0.000385337	3.3567	0.000161548
CG9396	18739	0.727332	5.53643	1.1274e-05	0.000385686	3.35369	0.000162279
CG7267	2073	0.595267	5.53406	1.13405e-05	0.00038711	3.34797	0.000162279
CG30376	28665	0.784271	5.53251	1.13841e-05	0.000387753	3.34423	0.000163358
CG14244	23303	1.01668	5.52983	1.14603e-05	0.0003895	3.33774	0.000164076
CG14482	25905	0.645573	5.52765	1.15223e-05	0.000390758	3.33249	0.000164076
CG15330	1689	0.730901	5.52609	1.1567e-05	0.000391425	3.32872	0.000164433
CG15406	11755	0.930552	5.5247	1.16069e-05	0.000391929	3.32536	0.000164433
CG31690	11939	0.641994	5.52327	1.16484e-05	0.00039248	3.32189	0.000164433
CG31473	18179	0.564986	5.52146	1.17009e-05	0.000393225	3.31751	0.000165139
CG14846	20011	0.690853	5.52077	1.17208e-05	0.000393225	3.31586	0.000165139
Tsp42Ep	29069	0.792609	5.51951	1.17576e-05	0.000393614	3.31281	0.000165838
CG3566	29953	0.664059	5.51765	1.1812e-05	0.000394593	3.30831	0.000165838
CG33257	8345	0.704979	5.51063	1.20198e-05	0.000400676	3.29134	0.000168289
CG9812	3145	0.759723	5.50937	1.20574e-05	0.000401077	3.2883	0.000168971
betaggt-II	11831	0.595727	5.5083	1.20897e-05	0.000401295	3.2857	0.000168971
CG13838	22179	0.7294	5.50396	1.22205e-05	0.000403787	3.27522	0.000169289
CG15043	7111	0.805245	5.50357	1.22324e-05	0.000403787	3.27427	0.000169289
CG6750	15653	0.580898	5.50325	1.22422e-05	0.000403787	3.27349	0.000169289
HLHm7	23181	0.726108	5.49822	1.2396e-05	0.000407997	3.26135	0.000171702
CG14109	9099	1.02415	5.49483	1.25011e-05	0.000410292	3.25313	0.000172361
CG32185	8037	0.795923	5.49428	1.25182e-05	0.000410292	3.2518	0.000172361
Mlp60A	3401	0.905407	5.49281	1.2564e-05	0.000410931	3.24824	0.000173377
SpdS	18683	0.615478	5.48977	1.26592e-05	0.000413182	3.2409	0.000174025
mRpS33	20599	0.486453	5.4885	1.26992e-05	0.000413625	3.23782	0.000174025
CG1441	28129	0.744964	5.48329	1.28648e-05	0.000418145	3.22522	0.000176032
Tsp42El	29019	0.562576	5.48175	1.2914e-05	0.000418874	3.2215	0.000176032
Hexo1	5007	0.505732	5.47608	1.30974e-05	0.000423784	3.20777	0.000178022
CG32611	6017	0.725526	5.4754	1.31196e-05	0.000423784	3.20613	0.000178022
CG15267	16567	0.938879	5.4725	1.32144e-05	0.000425968	3.19912	0.000179011
Eb1	24935	0.888112	5.47136	1.3252e-05	0.000426301	3.19635	0.000179259
Pms2	26569	-0.592025	-5.46943	1.33159e-05	0.000427474	3.19168	0.000179259
ATP7	5529	0.509066	5.46852	1.33459e-05	0.000427561	3.18948	0.000179259
Flo	26513	0.516635	5.46721	1.33896e-05	0.000427937	3.1863	0.000179869
CG11120	22761	-0.577563	-5.46653	1.34124e-05	0.000427937	3.18465	0.000179869
CG8629	10765	0.708855	5.46518	1.34573e-05	0.000428496	3.18139	0.000180475
CG8562	10647	0.633582	5.46411	1.34934e-05	0.000428773	3.17878	0.000180475
CG11447	21329	0.601148	5.46038	1.36189e-05	0.000431883	3.16977	0.000181443
CG17065	11399	0.6673	5.45849	1.36833e-05	0.000433044	3.16519	0.000182407
Rh6	20315	0.815287	5.45543	1.37879e-05	0.000435473	3.15778	0.000183367
CG8620	10751	1.26584	5.45093	1.39432e-05	0.000439493	3.14687	0.000184324
CG13325	27079	0.7607	5.44966	1.39873e-05	0.000439621	3.1438	0.000184904
CG5189	25623	0.561846	5.44919	1.40035e-05	0.000439621	3.14267	0.000184904
Pglym78	31057	0.622305	5.44461	1.41641e-05	0.00044377	3.13157	0.000186423
CG6020	12655	0.677525	5.44354	1.42017e-05	0.000443822	3.12899	0.000186423
Dys	21251	0.566542	5.44296	1.42225e-05	0.000443822	3.12757	0.000186423
lectin-46Ca	28159	0.664734	5.44103	1.42911e-05	0.000445073	3.12289	0.000187362
CG10405	20549	0.721044	5.43664	1.44481e-05	0.000448267	3.11225	0.000188297
CG4750	26167	0.65612	5.43629	1.44605e-05	0.000448267	3.11142	0.000188854
RpL10Ab	9409	0.576653	5.43576	1.44796e-05	0.000448267	3.11013	0.000188854
CG9568	15083	0.833495	5.43352	1.45607e-05	0.000448524	3.1047	0.000189033
CG1673	5859	0.614447	5.43337	1.45662e-05	0.000448524	3.10433	0.000189033
CG9283	7695	0.51931	5.43315	1.4574e-05	0.000448524	3.10381	0.000189033
CG17108	15661	0.751295	5.43083	1.46585e-05	0.000450239	3.09818	0.000189954
CG13982	14311	0.725328	5.42799	1.47624e-05	0.000452541	3.09131	0.000190497
CG30479	26727	0.810353	5.42595	1.48376e-05	0.000453956	3.08636	0.000190497
CG3650	3739	0.796594	5.4248	1.48802e-05	0.00045437	3.08357	0.000191037
CG15239	907	0.741159	5.42302	1.49465e-05	0.000455504	3.07925	0.000191037
AttA	26653	1.81509	5.41833	1.51221e-05	0.000459959	3.06788	0.000193225
CG15213	11159	0.778847	5.41523	1.52391e-05	0.000462619	3.06038	0.000194126
CG4557	1535	0.586127	5.41393	1.52886e-05	0.000463221	3.05723	0.000195025
Mec2	7191	0.917231	5.41145	1.53834e-05	0.000465191	3.05121	0.00019592
l(2)tid	29511	0.576379	5.40702	1.55542e-05	0.00046945	3.04046	0.000198081
CG3625	12565	0.848929	5.40304	1.57093e-05	0.000472284	3.03081	0.000198203
Hsp68	22571	1.15091	5.40247	1.57316e-05	0.000472284	3.02943	0.000198203
betaTry	27687	0.684717	5.40229	1.57388e-05	0.000472284	3.02899	0.000198203
CG5071	23047	0.645717	5.4001	1.58249e-05	0.000473183	3.02367	0.000198703
Adh	31163	0.657264	5.39999	1.58293e-05	0.000473183	3.02341	0.000198703
CG13858	21999	0.709089	5.39707	1.59446e-05	0.00047572	3.01635	0.000199579
CG32044	9983	0.585433	5.39417	1.60606e-05	0.00047827	3.00929	0.000201704
CG30184	3219	0.92933	5.39055	1.6206e-05	0.000481681	3.00052	0.000202571
CG12995	6785	0.731522	5.38687	1.63553e-05	0.000485198	2.99159	0.000204295
dsf	14127	0.638638	5.38607	1.63882e-05	0.000485254	2.98964	0.000204295
byn	9419	0.75183	5.38411	1.64684e-05	0.000486705	2.98489	0.000205152
CG12511	14073	0.821536	5.37791	1.67251e-05	0.000493354	2.96984	0.000207247
CG10918	11197	0.855653	5.3765	1.6784e-05	0.000493354	2.96642	0.000207315
CG17652	12215	0.601322	5.37614	1.67991e-05	0.000493354	2.96555	0.000207315
CG5862	21677	0.552428	5.37565	1.68196e-05	0.000493354	2.96436	0.000207315
CG13318	18479	0.739865	5.37151	1.6994e-05	0.000497536	2.95432	0.000208999
Arpc3B	6795	0.573442	5.37072	1.70276e-05	0.000497588	2.9524	0.000208999
oho23B	11821	0.519613	5.36949	1.70799e-05	0.000498186	2.94941	0.000209836
CG10659	17565	0.640074	5.36156	1.74211e-05	0.00050719	2.93017	0.00021312
CG18679	3195	0.691457	5.35869	1.75464e-05	0.000509889	2.9232	0.000213946
CG9427	18729	0.723996	5.35316	1.77901e-05	0.000516011	2.90978	0.00021721
kay	30483	0.781134	5.35112	1.78811e-05	0.000517478	2.90481	0.000217623
CG10311	20611	0.797203	5.35013	1.79255e-05	0.000517478	2.9024	0.000217623
CG5829	20805	0.626604	5.34909	1.79719e-05	0.000517478	2.89988	0.000218032
mRpL3	6353	0.493295	5.34907	1.7973e-05	0.000517478	2.89982	0.000218032
CG16775	8003	0.664846	5.34733	1.80511e-05	0.000518366	2.8956	0.000218039
CG6776	10321	0.652518	5.34652	1.80875e-05	0.000518366	2.89364	0.000218039
CG8760	9029	0.681584	5.34617	1.81033e-05	0.000518366	2.89279	0.000218039
CG15431	11571	0.840448	5.33791	1.84806e-05	0.000527905	2.87273	0.000222044
CG4288	21449	0.577385	5.3374	1.8504e-05	0.000527905	2.87149	0.000222044
CG7349	7155	0.603278	5.33395	1.86643e-05	0.000530649	2.8631	0.000223629
Tao-1	7353	-0.524622	-5.33387	1.86681e-05	0.000530649	2.8629	0.000223629
CG18594	22021	1.12244	5.3279	1.89484e-05	0.000537639	2.8484	0.00022561
na	6049	0.615479	5.32436	1.91165e-05	0.000541425	2.83981	0.000227585
CG14695	19091	0.6238	5.32033	1.93101e-05	0.000545579	2.83001	0.000229137
mRpL2	9697	0.612904	5.31986	1.93329e-05	0.000545579	2.82886	0.000229137
CG31950	11829	0.893338	5.31771	1.94367e-05	0.000547386	2.82365	0.00022991
Ag5r	6099	0.806197	5.31709	1.9467e-05	0.000547386	2.82214	0.000230265
Adhr	7	0.508024	5.31554	1.95425e-05	0.000548497	2.81837	0.000230265
CG11145	28983	0.764419	5.31484	1.95767e-05	0.000548497	2.81667	0.000231031
CG33491	29641	0.742672	5.30997	1.98164e-05	0.000554064	2.80483	0.000232898
CG4686	21331	0.588144	5.30879	1.98749e-05	0.000554064	2.80196	0.000232898
CG15186	18049	0.823117	5.30855	1.98869e-05	0.000554064	2.80137	0.000232898
ATPsyn-b	9979	0.535366	5.30794	1.99171e-05	0.000554064	2.7999	0.000232898
Ork1	5295	0.600356	5.30706	1.9961e-05	0.00055425	2.79776	0.000233238
tsu	28293	0.486633	5.30639	1.99947e-05	0.00055425	2.79611	0.000233238
CG8837	11757	0.650371	5.30385	2.01219e-05	0.00055679	2.78994	0.000233989
Ddc	17287	0.624204	5.29683	2.04778e-05	0.000565545	2.77289	0.000237804
Pten	29981	-0.627635	-5.29619	2.05107e-05	0.000565545	2.77133	0.000237804
CG12496	693	0.648224	5.29412	2.06172e-05	0.00056748	2.76629	0.000238543
RpL4	23653	0.55898	5.29224	2.07141e-05	0.000569146	2.76173	0.00023928
mRpL40	19177	0.535328	5.29134	2.07612e-05	0.00056944	2.75952	0.000240014
eIF6	3483	0.541226	5.28915	2.08752e-05	0.000571563	2.75419	0.000240746
CG32354	10375	0.862656	5.28007	2.13545e-05	0.000582905	2.73211	0.000245645
CG5703	6851	0.709553	5.27989	2.1364e-05	0.000582905	2.73168	0.000245645
Arp11	7331	0.641477	5.27817	2.14561e-05	0.000584399	2.72749	0.000246363
Os-E	13385	0.647175	5.27562	2.15932e-05	0.000587109	2.7213	0.000247078
CG9290	7625	0.677137	5.27456	2.16509e-05	0.000587657	2.7187	0.000247362
CG13083	17401	-0.716275	-5.27357	2.17045e-05	0.000588091	2.71629	0.000247362
CG8197	28433	0.61566	5.27219	2.17795e-05	0.000589102	2.71294	0.000247643
CG2964	11961	0.763893	5.27116	2.18357e-05	0.000589603	2.71043	0.000247643
CG9996	22877	-0.567858	-5.26584	2.21283e-05	0.000596472	2.69748	0.000250618
CG14235	7421	0.520261	5.26401	2.22296e-05	0.000598171	2.69304	0.000251319
Irk2	22311	0.588139	5.26299	2.22866e-05	0.000598675	2.69055	0.000252017
CG13066	8485	0.653105	5.26177	2.23546e-05	0.000599471	2.68759	0.000252713
mspo	26723	0.77722	5.25679	2.26348e-05	0.000605946	2.67547	0.000254533
CG5549	3305	0.740564	5.25564	2.26999e-05	0.000606649	2.67268	0.000255222
CG13685	10571	0.660082	5.25234	2.28882e-05	0.000609809	2.66464	0.000256594
CG3672	10049	0.759822	5.25221	2.28961e-05	0.000609809	2.6643	0.000256594
CG13124	15307	0.639159	5.25112	2.29586e-05	0.000610389	2.66165	0.000256648
CG34021	30615	0.545894	5.25047	2.2996e-05	0.000610389	2.66007	0.000256648
CG15773	1219	0.73708	5.24862	2.31027e-05	0.000611142	2.65557	0.000256648
CG13111	15167	1.41115	5.24853	2.31077e-05	0.000611142	2.65536	0.000256648
CG11523	13149	0.599241	5.24794	2.31416e-05	0.000611142	2.65393	0.000256648
CG13218	27801	0.805579	5.24595	2.32576e-05	0.000613168	2.64907	0.000258434
alphaTry	27743	0.567695	5.24333	2.34104e-05	0.000616159	2.6427	0.000259106
m1	23175	0.59174	5.24037	2.35847e-05	0.000619703	2.63548	0.000260881
CG13634	22799	0.619305	5.23717	2.37743e-05	0.000622674	2.6277	0.000262211
CG2014	23949	0.639911	5.23712	2.37774e-05	0.000622674	2.62757	0.000262211
ltd	30025	1.16436	5.23475	2.39185e-05	0.000625321	2.62181	0.000262872
CG1161	13585	0.598146	5.22426	2.45556e-05	0.000640904	2.59625	0.00026967
CG9675	6723	0.849636	5.22321	2.462e-05	0.000641516	2.5937	0.00026967
CG17352	10387	0.585765	5.21929	2.48629e-05	0.000645451	2.58415	0.000271151
CG9746	18553	0.610344	5.2186	2.49058e-05	0.000645451	2.58247	0.000271151
CG9686	2127	0.655448	5.21841	2.4918e-05	0.000645451	2.582	0.000271151
CG10418	9277	0.536717	5.21811	2.49362e-05	0.000645451	2.58129	0.000271151
Vps16B	24089	0.512232	5.21597	2.50706e-05	0.000647857	2.57606	0.000272877
ImpL2	5025	0.636877	5.21385	2.52042e-05	0.000649528	2.57089	0.000273061
CG18173	4317	0.483842	5.21362	2.52183e-05	0.000649528	2.57035	0.000273061
CG12672	6973	0.678658	5.21031	2.54286e-05	0.000653865	2.56227	0.000274776
CoVa	19317	0.474345	5.20889	2.5519e-05	0.000655112	2.55882	0.000275405
Ser7	2123	0.595902	5.20762	2.56002e-05	0.000655811	2.55573	0.00027558
CG11876	23839	0.732621	5.20716	2.56301e-05	0.000655811	2.5546	0.00027558
Elf	16041	-0.505516	-5.20438	2.58094e-05	0.000659321	2.54781	0.000277279
CG15699	26397	0.746603	5.20261	2.59235e-05	0.000661156	2.54352	0.000277899
PGRP-SC1a	28509	0.669699	5.19684	2.63011e-05	0.000669692	2.52946	0.000281732
CG13947	12373	0.854835	5.19587	2.63654e-05	0.00067024	2.52709	0.000282343
CG11876	23845	0.655977	5.19178	2.66367e-05	0.000676036	2.51713	0.00028402
Cyp305a1	7609	0.615737	5.18923	2.68077e-05	0.000679272	2.51091	0.000285692
CG14075	7777	0.666925	5.18844	2.68607e-05	0.000679514	2.50899	0.000286294
CG17680	25763	0.520662	5.18679	2.69725e-05	0.00068124	2.50495	0.000286894
NFAT	5911	0.571196	5.18401	2.71611e-05	0.000683773	2.49818	0.000287164
CG13404	6067	0.612442	5.18342	2.72008e-05	0.000683773	2.49675	0.000287164
CG15470	1077	0.770103	5.18319	2.7217e-05	0.000683773	2.49618	0.000287164
CG33926	30453	1.40098	5.18274	2.72477e-05	0.000683773	2.49508	0.000287164
CG30475	26637	0.714102	5.18131	2.73452e-05	0.000685119	2.49161	0.000287757
CG15770	1227	0.511286	5.17257	2.79512e-05	0.000697027	2.47029	0.000293018
CG13551	3157	0.479405	5.17153	2.80244e-05	0.000697027	2.46775	0.000293018
yellow-d	3121	0.69821	5.17081	2.80747e-05	0.000697027	2.466	0.000293018
CG5791	21901	0.575716	5.17067	2.80851e-05	0.000697027	2.46565	0.000293018
ATPsyn-gamma	24103	0.590394	5.17026	2.81134e-05	0.000697027	2.46467	0.000293018
Hsc70-1	8969	0.789317	5.17	2.81322e-05	0.000697027	2.46401	0.000293018
CG4198	1135	0.669107	5.16946	2.817e-05	0.000697027	2.46271	0.000293018
CG11776	18473	0.701445	5.16875	2.82202e-05	0.000697027	2.46098	0.000293018
GstE7	25597	0.771864	5.16873	2.82217e-05	0.000697027	2.46093	0.000293018
CG2330	18143	0.927636	5.16297	2.8632e-05	0.000704728	2.44689	0.000296238
CG16890	16379	0.450608	5.16286	2.86399e-05	0.000704728	2.44662	0.000296238
CG6452	23327	0.643679	5.16246	2.86687e-05	0.000704728	2.44564	0.00029634
CG15336	1767	0.900632	5.16175	2.87201e-05	0.000704884	2.4439	0.00029634
CG13055	8515	0.869188	5.1606	2.88031e-05	0.000705812	2.4411	0.000296907
CG14343	12335	0.714385	5.15591	2.91438e-05	0.000713042	2.42966	0.00029953
CG14359	19937	0.605865	5.14996	2.95818e-05	0.000721234	2.41516	0.000303253
CG8774	19731	0.663357	5.14971	2.96005e-05	0.000721234	2.41455	0.000303253
Tsp42Ed	25025	0.701379	5.14949	2.9617e-05	0.000721234	2.414	0.000303253
IM14	30555	1.69516	5.14235	3.01526e-05	0.000733135	2.39658	0.000308439
CG3683	3643	0.68995	5.14108	3.02487e-05	0.00073433	2.39348	0.000308439
Tao-1	7351	-0.56044	-5.13824	3.04648e-05	0.000738081	2.38656	0.000310539
CG14821	10717	0.650096	5.13781	3.04976e-05	0.000738081	2.38552	0.000310539
CG7378	7157	0.732177	5.13171	3.09687e-05	0.000748322	2.37061	0.000315142
CG11079	3117	0.728304	5.12423	3.15553e-05	0.00076132	2.35237	0.000320745
CG5235	8543	-0.744316	-5.12292	3.16594e-05	0.000762654	2.34917	0.00032077
CG7180	17111	0.591249	5.12193	3.17384e-05	0.000763381	2.34675	0.00032077
Tsf1	7007	1.26932	5.11971	3.19157e-05	0.000766466	2.34133	0.000322298
CG12994	6831	0.639977	5.11798	3.20543e-05	0.000768614	2.33712	0.000323822
CG9603	18351	0.592775	5.11605	3.22097e-05	0.000771159	2.33242	0.000324333
Grasp65	7553	0.508882	5.11484	3.23083e-05	0.000772336	2.32944	0.000324843
ATPsyn-gamma	24101	0.562828	5.11395	3.23803e-05	0.000772877	2.32728	0.000325351
Spn27A	14419	0.459293	5.11298	3.24589e-05	0.000773571	2.32492	0.000325362
CG31238	22821	0.627484	5.11233	3.25122e-05	0.000773661	2.32333	0.000325362
opa	13653	0.683076	5.11135	3.2592e-05	0.000773735	2.32095	0.000325372
CG15456	11367	0.785571	5.11108	3.26143e-05	0.000773735	2.32028	0.000325372
CG3153	19927	0.673515	5.10923	3.27662e-05	0.000776163	2.31576	0.000326872
mirr	9219	0.840412	5.10809	3.28602e-05	0.000777212	2.31298	0.000327373
lectin-37Db	30197	0.444147	5.10175	3.33877e-05	0.000786535	2.2975	0.000330847
antdh	5387	0.898852	5.10155	3.34041e-05	0.000786535	2.29702	0.000330847
CG17386	26745	0.643952	5.10154	3.34054e-05	0.000786535	2.29698	0.000330847
Toll-6	8735	1.14911	5.09851	3.36601e-05	0.000791342	2.2896	0.000333316
Reg-3	2043	0.655263	5.09306	3.41248e-05	0.000799865	2.27627	0.000336261
CG15308	2273	0.674457	5.09305	3.4125e-05	0.000799865	2.27627	0.000336261
CG17327	19701	0.522886	5.09207	3.42091e-05	0.000800635	2.27387	0.000336743
CG10814	27075	0.685597	5.09032	3.43598e-05	0.000802962	2.2696	0.000337701
CG32353	10335	0.806853	5.08938	3.44411e-05	0.00080366	2.2673	0.000337701
CG1962	17641	-0.594052	-5.08855	3.45134e-05	0.000804147	2.26526	0.000338178
CG30461	30829	0.621878	5.08681	3.46647e-05	0.00080647	2.26101	0.000339632
CG14045	695	0.682171	5.08354	3.49508e-05	0.000811918	2.25302	0.000341552
fkh	23771	0.630097	5.0828	3.50157e-05	0.000812218	2.25122	0.000341552
GstD10	19519	0.60985	5.08043	3.52246e-05	0.000815853	2.24544	0.000342995
CG8829	11799	0.612091	5.07961	3.52975e-05	0.000816334	2.24343	0.00034346
CG4338	20203	0.696839	5.07673	3.55535e-05	0.000821039	2.2364	0.000345357
Rop	5051	0.495905	5.07593	3.56251e-05	0.000821239	2.23445	0.000345357
CG15803	20977	0.710493	5.07546	3.56672e-05	0.000821239	2.2333	0.000345817
CG14333	20769	0.659189	5.07279	3.59076e-05	0.000825559	2.22677	0.000347189
CG3655	261	-0.545813	-5.07145	3.60285e-05	0.000826332	2.22351	0.000347189
CG15067	25683	1.28058	5.07125	3.6047e-05	0.000826332	2.22301	0.000347189
CG8993	4475	0.60002	5.06702	3.64316e-05	0.000833926	2.21269	0.000350533
CG18091	361	0.792925	5.06348	3.67573e-05	0.000839657	2.20404	0.000352835
CG32852	19287	0.464241	5.06292	3.68095e-05	0.000839657	2.20266	0.000352835
por	7029	0.52975	5.06255	3.68431e-05	0.000839657	2.20178	0.000352835
CG8007	18391	0.614686	5.05858	3.72128e-05	0.000846849	2.19207	0.000356151
CG32682	2267	0.685687	5.05716	3.73465e-05	0.000847175	2.18859	0.000356509
CG6460	23325	0.801647	5.05711	3.73504e-05	0.000847175	2.18849	0.000356509
CG14440	1521	0.574516	5.05669	3.73897e-05	0.000847175	2.18746	0.000356509
CG32602	6051	-0.690947	-5.05399	3.76446e-05	0.000851716	2.18086	0.000357897
RpS8	24035	0.498059	5.05151	3.78803e-05	0.00085521	2.17479	0.000359711
Gapdh2	6381	0.563323	5.05121	3.79085e-05	0.00085521	2.17407	0.000359711
CG6784	22285	0.586131	5.04764	3.8251e-05	0.000861178	2.16533	0.000362462
CG12400	11809	0.58899	5.0473	3.82832e-05	0.000861178	2.16451	0.000362462
CG13141	15551	0.585733	5.04552	3.84554e-05	0.00086381	2.16015	0.000363831
snRNP69D	9273	0.645322	5.04445	3.85582e-05	0.000864877	2.15756	0.000364152
CG17100	18943	0.605233	5.0433	3.86703e-05	0.000865908	2.15474	0.000364152
CG4644	12355	0.943721	5.04284	3.8715e-05	0.000865908	2.15361	0.000364152
CG5568	10925	-0.584485	-5.04226	3.87713e-05	0.000865929	2.1522	0.000364571
CG13713	5179	0.884927	5.03697	3.92906e-05	0.000876275	2.13927	0.000368742
CG3328	3521	0.720832	5.03449	3.95362e-05	0.000880497	2.13322	0.000370091
CG7131	20989	0.705993	5.03309	3.96756e-05	0.000882265	2.12979	0.000370908
Sop2	16371	0.403496	5.03236	3.97489e-05	0.000882265	2.128	0.000370908
kappaTry	27751	0.587738	5.032	3.97849e-05	0.000882265	2.12712	0.000371315
CG32642	5747	-0.620196	-5.02905	4.00809e-05	0.000887571	2.11992	0.000373055
CG15711	26265	0.739721	5.02837	4.01496e-05	0.000887834	2.11825	0.000373055
CG30381	28803	0.670082	5.02644	4.03453e-05	0.000890901	2.11353	0.000374386
Akh	4967	0.628636	5.02466	4.05261e-05	0.000893259	2.10918	0.000375714
CG15412	11779	0.714661	5.02427	4.05663e-05	0.000893259	2.10822	0.000376111
CG15892	1433	0.725331	5.02159	4.08408e-05	0.000898039	2.10167	0.000377432
Rep2	28339	-0.459027	-5.02069	4.09333e-05	0.000898809	2.09947	0.000377826
CG9664	11793	-0.901218	-5.01773	4.12386e-05	0.000904242	2.09225	0.000380063
CG31086	23227	0.716562	5.01545	4.14766e-05	0.000907213	2.08666	0.000381227
Obp19c	11373	0.627307	5.015	4.15231e-05	0.000907213	2.08557	0.000381227
CG12997	6775	1.27688	5.01476	4.15482e-05	0.000907213	2.08498	0.000381227
CG2263	1819	0.480733	5.0111	4.1933e-05	0.000914337	2.07602	0.000384364
CG4726	12307	0.686817	5.01038	4.20082e-05	0.000914702	2.07428	0.000384745
CG4020	1249	0.554906	5.00851	4.22065e-05	0.000917741	2.06971	0.00038604
His3.3A	13917	0.49003	5.00595	4.24799e-05	0.000921594	2.06343	0.000387706
CG18213	20759	-0.802354	-5.00574	4.25015e-05	0.000921594	2.06294	0.000387706
CG12626	5283	0.641165	5.00376	4.27145e-05	0.000924929	2.05808	0.00038899
CG15618	7401	0.647364	5.00252	4.28481e-05	0.000925352	2.05505	0.000389362
CG7299	15667	0.683624	5.00248	4.28524e-05	0.000925352	2.05495	0.000389733
CG8087	20075	0.824785	4.99596	4.35607e-05	0.000939348	2.03902	0.00039554
CG15042	7097	0.611917	4.99421	4.37528e-05	0.000940532	2.03475	0.00039554
CG31267	20721	0.517579	4.99375	4.38042e-05	0.000940532	2.03361	0.00039554
CG31938	12183	0.484836	4.9934	4.38422e-05	0.000940532	2.03276	0.00039554
NtR	2707	0.632034	4.99328	4.38562e-05	0.000940532	2.03245	0.00039554
CG3706	277	0.607184	4.99248	4.3944e-05	0.000941124	2.03051	0.00039554
CG11356	5621	0.745894	4.9908	4.413e-05	0.000943814	2.02641	0.000396798
CG10591	11077	0.479853	4.98942	4.42836e-05	0.000945805	2.02303	0.000398053
CG3264	2739	0.670425	4.98618	4.46471e-05	0.000952268	2.01509	0.000400202
CG2010	23931	0.939819	4.98407	4.48842e-05	0.00095602	2.00995	0.000402345
CG11892	29693	0.811472	4.98277	4.50315e-05	0.000957049	2.00676	0.000402692
CG14195	7235	0.743724	4.98256	4.50549e-05	0.000957049	2.00626	0.000403039
CG9522	6179	0.615018	4.97552	4.58612e-05	0.000972856	1.98902	0.000409632
Hel89B	20429	0.520989	4.97417	4.60167e-05	0.000974831	1.98574	0.000409968
CG31075	23369	0.579495	4.97322	4.61275e-05	0.000975856	1.9834	0.000410303
mRpS18A	18415	0.509541	4.96906	4.66129e-05	0.000984792	1.97323	0.000414193
Rbp1	18987	0.509335	4.96684	4.68746e-05	0.000988984	1.96779	0.000416297
CG6426	26099	0.696508	4.96598	4.69759e-05	0.000989785	1.9657	0.000416622
rhi	25891	-0.845987	-4.96413	4.71952e-05	0.000993069	1.96117	0.000417832
CG12123	1901	0.636299	4.96181	4.74715e-05	0.000997539	1.9555	0.000419922
CG32151	8559	0.727859	4.96093	4.75767e-05	0.000998407	1.95335	0.000420242
CG32365	10507	-0.504538	-4.95898	4.78116e-05	0.00100068	1.94857	0.000420632
CG16857	11523	0.75984	4.95815	4.79109e-05	0.00100068	1.94655	0.000420632
Cry	15903	0.565107	4.95814	4.79126e-05	0.00100068	1.94652	0.000420632
CG33333	20783	0.643737	4.95791	4.79407e-05	0.00100068	1.94595	0.000420632
CG12361	4389	0.77164	4.95382	4.84365e-05	0.00100967	1.93595	0.000424456
Ppn	23731	1.01549	4.95218	4.86376e-05	0.00101057	1.93193	0.000425076
CG11071	5947	0.720464	4.95212	4.86448e-05	0.00101057	1.93179	0.000425076
CG8664	6839	0.620065	4.95188	4.86733e-05	0.00101057	1.93122	0.000425385
CG12462	865	0.786652	4.95046	4.88484e-05	0.00101218	1.92773	0.000425437
CG32667	5397	0.815705	4.95007	4.88966e-05	0.00101218	1.92677	0.000425437
CG2789	12463	0.628087	4.94967	4.89452e-05	0.00101218	1.92581	0.000425437
cp309	30485	-0.50116	-4.94784	4.91721e-05	0.00101553	1.92131	0.000427482
dj-1beta	24361	0.573039	4.94645	4.93438e-05	0.00101674	1.91793	0.000427785
PGRP-SC1b	28511	0.711505	4.94632	4.93606e-05	0.00101674	1.9176	0.000428088
CG2076	5321	0.488554	4.94325	4.97438e-05	0.00102328	1.91009	0.000430122
CG13312	10259	0.55212	4.94185	4.99194e-05	0.00102555	1.90666	0.000431285
CG10263	17445	0.557745	4.94005	5.01463e-05	0.00102885	1.90226	0.000432445
Syx16	11379	0.591526	4.93903	5.0275e-05	0.00103014	1.89977	0.000433603
CG10864	21063	0.663049	4.93775	5.04381e-05	0.00103185	1.89662	0.000433896
CG32815	239	0.747456	4.93733	5.04903e-05	0.00103185	1.89562	0.000434188
CG10672	11153	0.56586	4.93372	5.09522e-05	0.00103993	1.88677	0.000437915
CG32445	13007	0.698524	4.93259	5.10974e-05	0.00104154	1.88401	0.000438201
CG8854	27505	0.723575	4.92514	5.20657e-05	0.00105989	1.86578	0.000446195
Cyp308a1	7071	0.629407	4.91837	5.29611e-05	0.00107672	1.84922	0.000453313
HLHmbeta	23213	0.604227	4.91642	5.32231e-05	0.00108064	1.84443	0.000454432
CG14965	4799	-0.546065	-4.91333	5.36385e-05	0.00108766	1.83688	0.000457255
Tsp42Eq	29065	0.534223	4.91277	5.37142e-05	0.00108778	1.83551	0.000457515
CG10912	25795	0.909868	4.90626	5.46032e-05	0.00110436	1.81957	0.000464581
LCBP1	7665	1.25246	4.90383	5.49383e-05	0.0011097	1.81363	0.00046653
CG32094	9491	0.532534	4.90033	5.54254e-05	0.00111801	1.80506	0.000470172
CG14947	15933	0.55239	4.89984	5.54931e-05	0.00111801	1.80387	0.000470413
CG12959	26469	0.716419	4.89797	5.57553e-05	0.00112185	1.79929	0.000472347
mRpL35	21885	0.432579	4.89526	5.61378e-05	0.0011281	1.79265	0.000474276
5-HT2	13687	0.567888	4.89385	5.63381e-05	0.00113067	1.7892	0.000475356
Samuel	15719	0.57975	4.89279	5.64888e-05	0.00113128	1.7866	0.000475823
CG4523	1479	0.535632	4.89262	5.65134e-05	0.00113128	1.78618	0.000475823
hoip	15207	0.655402	4.89189	5.66172e-05	0.00113191	1.7844	0.000476056
CG17378	14447	0.634874	4.89053	5.68108e-05	0.00113433	1.78108	0.000477128
CG5391	21997	0.714045	4.88981	5.69141e-05	0.00113494	1.77932	0.000477358
CG31200	21507	0.557249	4.88841	5.71155e-05	0.00113751	1.77589	0.000478426
Osi8	13289	0.662085	4.88656	5.7383e-05	0.00114138	1.77135	0.000480328
CG17266	24963	0.540117	4.88205	5.80388e-05	0.00115296	1.76032	0.000484732
CG3598	811	0.639959	4.88081	5.82214e-05	0.00115405	1.75727	0.000485389
Fas3	17093	0.565951	4.88041	5.82795e-05	0.00115405	1.7563	0.000485389
CG9571	37	0.585049	4.87996	5.83454e-05	0.00115405	1.7552	0.000485389
CG13954	28275	0.815083	4.87967	5.8389e-05	0.00115405	1.75448	0.000485607
CG15281	16503	1.16622	4.87793	5.86445e-05	0.00115764	1.75024	0.000486655
Nek2	1743	-0.530171	-4.87742	5.87204e-05	0.00115767	1.74898	0.00048687
CG5934	23507	0.50491	4.87547	5.90097e-05	0.00116191	1.74421	0.000488742
CG12974	12983	0.669681	4.87449	5.91566e-05	0.00116334	1.7418	0.000489782
CG14400	17711	0.50762	4.87264	5.94326e-05	0.0011673	1.73728	0.000490819
CG2022	13669	0.726671	4.8716	5.9589e-05	0.0011689	1.73473	0.000491854
yellow-b	16855	0.561819	4.86995	5.98368e-05	0.00117229	1.7307	0.000492886
CG8525	27397	0.535573	4.867	6.02842e-05	0.00117958	1.72347	0.000496385
CG14755	28561	0.789344	4.8652	6.05586e-05	0.00118347	1.71906	0.000498231
CG14483	25899	0.49515	4.86072	6.1247e-05	0.00119449	1.70808	0.000502536
CG32266	4851	0.530656	4.86053	6.12754e-05	0.00119449	1.70763	0.00050273
CG12929	28255	0.664924	4.85963	6.14152e-05	0.00119572	1.70542	0.000502923
CG31374	19203	0.840544	4.85724	6.17866e-05	0.00120146	1.69957	0.000505569
eIF-2alpha	6619	0.468105	4.85419	6.2263e-05	0.0012081	1.69211	0.000508395
svp	19437	0.665766	4.85407	6.22829e-05	0.0012081	1.6918	0.000508395
CG10399	14469	0.486355	4.8534	6.23883e-05	0.00120865	1.69016	0.00050858
CG13607	22563	0.814102	4.8528	6.24818e-05	0.00120896	1.68871	0.000508765
CG30042	27371	0.669975	4.85136	6.27092e-05	0.00121186	1.68518	0.000509762
RFeSP	12227	0.507765	4.84667	6.34565e-05	0.00122479	1.67368	0.000515629
th	8547	0.492072	4.84403	6.38803e-05	0.00123145	1.66722	0.000518237
cher	29471	0.500182	4.84219	6.41779e-05	0.00123566	1.66271	0.000520029
CG1552	5281	0.702723	4.84053	6.44468e-05	0.00123931	1.65865	0.000521007
CG4593	1555	0.442933	4.8392	6.46633e-05	0.00124195	1.6554	0.000522791
eyg	9317	0.667833	4.83787	6.48796e-05	0.00124457	1.65216	0.000523764
CG14627	297	0.585003	4.83712	6.50028e-05	0.00124541	1.65031	0.000523928
CG11126	5327	0.612652	4.8346	6.54182e-05	0.00125183	1.64413	0.000526507
CG10131	26767	0.586023	4.83141	6.59468e-05	0.00126041	1.63632	0.000529884
CG15028	6193	0.562117	4.83078	6.6052e-05	0.00126087	1.63477	0.000530843
CG13972	23601	0.577104	4.82303	6.73566e-05	0.00128421	1.61579	0.000540623
fau	19039	0.874407	4.82051	6.77858e-05	0.00128849	1.60963	0.00054199
CG15068	25681	0.675044	4.81982	6.79044e-05	0.00128849	1.60793	0.00054199
CG15876	5217	0.554258	4.81978	6.79104e-05	0.00128849	1.60785	0.00054199
PGRP-SD	10567	0.708025	4.81978	6.79108e-05	0.00128849	1.60784	0.00054199
CG13331	27021	0.707411	4.81897	6.80492e-05	0.0012895	1.60586	0.00054213
CG33262	9075	-0.658618	-4.81851	6.81288e-05	0.0012895	1.60473	0.00054227
CG31209	21419	0.768724	4.8174	6.83188e-05	0.00129153	1.60203	0.000543205
CG13559	3203	0.709898	4.81348	6.89992e-05	0.00130207	1.59241	0.000547581
CG5646	23597	0.480055	4.81294	6.90933e-05	0.00130207	1.59109	0.000547581
CG15203	5271	0.604757	4.81275	6.9126e-05	0.00130207	1.59063	0.000547581
Amy-p	26059	0.705013	4.81186	6.92814e-05	0.00130342	1.58845	0.000548505
CG12683	1113	0.673352	4.81099	6.9434e-05	0.00130473	1.58631	0.000548636
CG15281	16505	1.1751	4.80632	7.02568e-05	0.0013186	1.57488	0.000555084
raw	15051	0.434296	4.80574	7.03598e-05	0.00131895	1.57346	0.000555207
CG31781	16877	0.889915	4.80515	7.04652e-05	0.00131935	1.57201	0.00055533
fng	12765	0.456711	4.8034	7.07761e-05	0.00132358	1.56773	0.000557026
HBS1	4433	0.487491	4.80213	7.10034e-05	0.00132625	1.56462	0.000557932
CG7630	8105	0.579837	4.7987	7.16204e-05	0.00133495	1.55623	0.000561306
CG2702	18243	-0.480034	-4.79859	7.16402e-05	0.00133495	1.55596	0.000561306
CG31263	20755	0.805034	4.79676	7.19732e-05	0.00133956	1.55146	0.000563769
CG14298	21129	0.694938	4.79543	7.22148e-05	0.00134246	1.54821	0.000564663
CG32280	4667	0.734685	4.79416	7.24466e-05	0.00134517	1.5451	0.000565555
CG14543	23189	0.62269	4.79358	7.25531e-05	0.00134555	1.54367	0.000566444
CG16836	25579	0.83074	4.79143	7.29482e-05	0.00135024	1.5384	0.000568111
CG32085	9573	0.547281	4.79126	7.29791e-05	0.00135024	1.53799	0.000568217
Pdh	8421	0.69524	4.79063	7.30956e-05	0.0013508	1.53644	0.000568323
CG7181	12941	0.669891	4.78901	7.33955e-05	0.0013537	1.53247	0.00056931
CG11824	28449	0.630295	4.78884	7.34256e-05	0.0013537	1.53207	0.00056931
CG13335	27035	1.42679	4.78788	7.36038e-05	0.00135538	1.52972	0.000570188
CG9636	18269	-0.45107	-4.7864	7.38789e-05	0.00135885	1.5261	0.000571839
CG6218	20269	0.432309	4.78108	7.48785e-05	0.00137562	1.51306	0.000578896
CG18622	20683	0.57673	4.77976	7.51277e-05	0.00137807	1.50984	0.00057976
CG13964	17489	0.655474	4.77945	7.51882e-05	0.00137807	1.50906	0.000579852
CG10006	8759	0.58461	4.77585	7.5873e-05	0.00138863	1.50026	0.000583967
CG3474	16473	0.606585	4.77541	7.5958e-05	0.00138863	1.49917	0.000583967
sls	4405	0.717028	4.77503	7.60308e-05	0.00138863	1.49825	0.000583967
l(1)G0230	2211	0.52878	4.77444	7.61445e-05	0.00138908	1.4968	0.000584053
Pxn	4571	0.684665	4.76874	7.72488e-05	0.00140759	1.48283	0.000591805
CG10646	9307	0.471138	4.76762	7.74673e-05	0.00140992	1.48009	0.000593413
CG16898	25239	0.713148	4.76637	7.77118e-05	0.00141273	1.47703	0.000594252
Obp47a	27811	-0.473703	-4.76516	7.79495e-05	0.0014154	1.47407	0.00059509
CG14583	11195	0.593161	4.76451	7.8077e-05	0.00141607	1.47248	0.000595926
CG15825	17369	0.702579	4.76394	7.81909e-05	0.0014165	1.47107	0.000595997
MED28	22965	0.444128	4.7626	7.84556e-05	0.00141965	1.46779	0.000597591
Cyp6a19	26685	-0.695693	-4.76195	7.85848e-05	0.00142034	1.46619	0.000597661
CG30269	2875	0.883347	4.76011	7.89497e-05	0.00142529	1.4617	0.000599249
dpn	28671	0.639453	4.75825	7.93214e-05	0.00142925	1.45714	0.000601593
CG6800	21823	0.65559	4.7581	7.93518e-05	0.00142925	1.45677	0.000601657
CG11079	3113	0.921513	4.75698	7.95773e-05	0.00143166	1.45402	0.000602479
RpII18	13589	0.413901	4.75522	7.99301e-05	0.00143474	1.44973	0.000603361
CG13941	26833	0.558665	4.75521	7.99322e-05	0.00143474	1.4497	0.000603361
CG32574	6665	0.565292	4.75399	8.01787e-05	0.00143752	1.44671	0.000604932
CG30195	2983	0.640488	4.75341	8.02973e-05	0.00143799	1.44528	0.000604992
CG14774	345	0.733951	4.75145	8.06951e-05	0.00144229	1.44049	0.000606616
CG14199	7367	0.469107	4.75132	8.07216e-05	0.00144229	1.44017	0.000606616
Oscp	20199	0.591584	4.74976	8.10403e-05	0.00144633	1.43635	0.000608176
CG16890	16381	-0.414565	-4.74927	8.1142e-05	0.00144649	1.43513	0.000608232
ImpL3	10891	0.717108	4.74835	8.13299e-05	0.0014466	1.43289	0.000608345
CG14868	20251	0.499746	4.74833	8.1333e-05	0.0014466	1.43285	0.000608345
CG15528	24187	0.66605	4.7428	8.24785e-05	0.00146531	1.41928	0.000616623
CG12505	26855	0.680157	4.74181	8.26841e-05	0.00146729	1.41687	0.000617416
dmrt11E	5851	0.748822	4.73901	8.32702e-05	0.0014741	1.41002	0.000620487
dl	17027	0.686543	4.73881	8.33126e-05	0.0014741	1.40952	0.000620487
CG14196	7233	0.58818	4.73863	8.33506e-05	0.0014741	1.40908	0.000620529
CG30181	3291	0.577078	4.73713	8.36676e-05	0.00147803	1.4054	0.000622058
CG5618	12619	0.599831	4.7342	8.42891e-05	0.00148704	1.39822	0.00062581
CG11581	6021	0.535107	4.73383	8.43677e-05	0.00148704	1.39732	0.000625846
CG31324	23219	0.564832	4.72838	8.55371e-05	0.00150562	1.38397	0.000633288
CG17352	10385	0.567497	4.72802	8.56142e-05	0.00150562	1.38309	0.000633316
CG11347	5089	0.538902	4.72451	8.63765e-05	0.00151732	1.3745	0.000638516
Ucp4C	14173	0.52579	4.71935	8.75096e-05	0.00153549	1.36186	0.00064592
nAcRalpha-80B	29241	-0.65721	-4.71857	8.76827e-05	0.00153681	1.35994	0.00064667
CG1304	11277	2.66967	4.71555	8.83534e-05	0.00154683	1.35255	0.000651102
inx6	11397	0.677851	4.7151	8.84553e-05	0.00154688	1.35143	0.00065111
CG15436	11547	-0.678558	-4.71407	8.86864e-05	0.00154919	1.3489	0.000651852
HLH3B	753	0.570627	4.71091	8.93972e-05	0.00155863	1.34116	0.000655531
CG12508	17503	0.642651	4.71078	8.94264e-05	0.00155863	1.34085	0.000655531
CG7300	15659	0.850346	4.70569	9.05834e-05	0.00157704	1.32838	0.000663584
axo	5223	0.477807	4.70497	9.07487e-05	0.00157816	1.32661	0.000663584
CG18146	16401	0.569783	4.70293	9.1216e-05	0.00158293	1.32163	0.000665752
CG9520	15127	-0.550123	-4.70248	9.13204e-05	0.00158293	1.32052	0.000665752
l(2)tid	29507	0.563679	4.70245	9.13267e-05	0.00158293	1.32046	0.000665752
CG33975	30523	0.597122	4.70138	9.15755e-05	0.00158548	1.31782	0.000667179
Glu-RIB	10025	0.611549	4.70048	9.1782e-05	0.00158652	1.31564	0.000667179
Jon99Ciii	24051	0.494158	4.70024	9.18384e-05	0.00158652	1.31504	0.000667179
Cyp49a1	27935	0.578233	4.6985	9.2244e-05	0.00159177	1.31077	0.000669347
ps	18613	-0.445642	-4.69468	9.31368e-05	0.0016054	1.30143	0.000675135
CG14872	20333	0.497033	4.69276	9.35903e-05	0.0016114	1.29672	0.000677991
mex1	8717	0.522982	4.69234	9.36911e-05	0.0016114	1.29568	0.000677991
CG3290	2741	1.09059	4.69071	9.40774e-05	0.00161627	1.29169	0.000680137
Blimp-1	11029	0.556025	4.68995	9.4258e-05	0.00161737	1.28983	0.000680784
CG13335	27037	0.791903	4.68951	9.43635e-05	0.00161737	1.28874	0.000680784
DNApol-eta	13117	-0.502856	-4.68914	9.44518e-05	0.00161737	1.28783	0.000680784
CG14671	13541	0.487546	4.68565	9.52869e-05	0.0016286	1.2793	0.000685047
CG14580	11163	-0.537373	-4.68553	9.53161e-05	0.0016286	1.279	0.000685047
CG14943	15961	0.575786	4.68363	9.57741e-05	0.00163464	1.27436	0.000687889
CG11192	25189	0.576399	4.6821	9.61465e-05	0.00163921	1.27059	0.000689291
CG16705	22335	0.671415	4.6814	9.63173e-05	0.00164033	1.26887	0.000689973
CG33487	29465	0.685997	4.67844	9.70404e-05	0.00165085	1.26162	0.000694232
net	12605	0.408313	4.67557	9.77451e-05	0.00165986	1.25461	0.000698349
r	29807	0.486407	4.67542	9.77826e-05	0.00165986	1.25424	0.000698349
CG12656	15	0.607599	4.67443	9.80274e-05	0.00166072	1.25181	0.000698349
oho23B	11817	0.495636	4.67436	9.80455e-05	0.00166072	1.25163	0.000698349
Tsp42Ei	29011	0.574189	4.67232	9.85521e-05	0.00166749	1.24664	0.000701865
Src42A	24737	-0.461609	-4.6707	9.89546e-05	0.00167249	1.24269	0.00070395
CG11188	14385	-0.433087	-4.66975	9.91933e-05	0.00167472	1.24035	0.00070461
CG8745	9035	0.597835	4.66898	9.93872e-05	0.00167618	1.23846	0.000705269
CG12729	1241	0.525702	4.66752	9.97552e-05	0.00168057	1.23488	0.000706478
l(2)35Di	16659	0.682967	4.66633	0.000100054	0.00168379	1.23198	0.000706478
tomboy40	24767	0.59683	4.66513	0.00010036	0.00168678	1.22902	0.000706478
CG4000	21517	1.27494	4.66478	0.000100447	0.00168678	1.22818	0.000706478
CG8607	10625	0.505244	4.66339	0.0001008	0.00169089	1.22478	0.000711251
Updo	28227	0.613497	4.66253	0.000101021	0.00169278	1.22265	0.000711251
CG10600	17201	-0.41414	-4.66141	0.000101306	0.00169573	1.21992	0.000711251
Rala	869	-0.560829	-4.65912	0.000101896	0.00170378	1.2143	0.000715993
l(1)G0004	11323	0.493576	4.65817	0.000102138	0.00170572	1.21199	0.000715993
CG11085	5661	0.704156	4.65782	0.000102229	0.00170572	1.21113	0.000715993
CG7778	14853	0.550551	4.65624	0.000102638	0.00171071	1.20726	0.000720705
Rep1	27463	-1.00584	-4.65457	0.000103074	0.00171614	1.20315	0.000720705
Cby	21831	0.69136	4.65334	0.000103393	0.00171963	1.20015	0.000720705
CG31740	17051	0.502437	4.65292	0.000103505	0.00171965	1.19911	0.000725387
CG15880	12419	0.574396	4.64958	0.000104381	0.00173095	1.19094	0.000725387
CG16976	4563	0.546648	4.64948	0.000104406	0.00173095	1.19071	0.000725387
CG31706	15843	0.620345	4.64855	0.000104654	0.00173322	1.18841	0.000730812
CG32834	3081	0.877161	4.6468	0.000105117	0.00173905	1.18413	0.000730812
CG11175	25127	0.591486	4.64451	0.000105727	0.00174729	1.17852	0.000733889
CG32571	6659	0.623582	4.64316	0.000106089	0.00175014	1.17521	0.000733889
CG8086	14875	0.617597	4.64303	0.000106123	0.00175014	1.1749	0.000733889
gce	6205	0.516338	4.64257	0.000106248	0.00175035	1.17376	0.000733889
CG14778	379	0.557405	4.64212	0.000106366	0.00175045	1.17268	0.000733889
CG16876	16407	0.786803	4.64019	0.000106887	0.00175718	1.16794	0.000739257
Gycalpha99B	23973	0.638758	4.63885	0.00010725	0.00176128	1.16467	0.000739257
CG32631	5895	0.700665	4.63781	0.000107533	0.00176408	1.16211	0.000744601
CG33505	30129	-0.486256	-4.63463	0.000108401	0.00177645	1.15432	0.000744601
CG11753	18397	0.432952	4.63401	0.00010857	0.00177736	1.15281	0.000750709
CG14989	4957	0.558648	4.63036	0.000109575	0.00179194	1.14388	0.000756803
CG32271	4791	0.615608	4.62479	0.00011113	0.00181495	1.13022	0.000761294
Obp56a	25299	0.602753	4.62449	0.000111214	0.00181495	1.12949	0.000761294
GS	6921	0.416412	4.62353	0.000111484	0.00181663	1.12714	0.000761294
CG9597	20395	0.523729	4.6233	0.000111549	0.00181663	1.12657	0.000767353
CG3301	21765	0.638384	4.61937	0.000112663	0.00183286	1.11695	0.000770193
CG6617	7089	0.661474	4.61853	0.000112902	0.00183424	1.1149	0.000770193
CG13083	17399	-0.56931	-4.61825	0.000112983	0.00183424	1.1142	0.000770193
CG32803	527	0.473307	4.61677	0.000113407	0.00183845	1.11058	0.000770193
IP3K2	5839	0.639022	4.61652	0.000113477	0.00183845	1.10997	0.000770193
CG11133	13221	-0.564702	-4.61517	0.000113866	0.00184284	1.10666	0.000776204
CG8589	26859	-0.522533	-4.61145	0.00011494	0.00185829	1.09756	0.000781395
CG33300	15309	-0.550783	-4.60984	0.000115409	0.00186145	1.09361	0.000781395
Ac78C	12847	0.576161	4.6093	0.000115569	0.00186145	1.09227	0.000784946
CG17662	3275	0.730839	4.60919	0.000115601	0.00186145	1.09201	0.000784946
CG12678	11307	0.650039	4.60915	0.000115611	0.00186145	1.09192	0.000784946
CG5705	16161	0.396722	4.60688	0.000116276	0.00187023	1.08636	0.000784946
mRpL21	7773	0.497945	4.60593	0.000116556	0.0018728	1.08404	0.000790088
CG32666	5437	-0.53046	-4.60549	0.000116685	0.00187296	1.08296	0.000790088
LCBP1	7661	1.21627	4.60163	0.000117829	0.00188937	1.07351	0.000795208
CG3740	419	0.505186	4.60085	0.000118063	0.00189118	1.07159	0.000795208
mRpL41	26593	0.45722	4.59855	0.000118751	0.00190026	1.06596	0.000799489
Sry-alpha	24131	0.528012	4.59655	0.000119354	0.00190661	1.06106	0.000799489
CG14372	31039	0.572686	4.59642	0.000119392	0.00190661	1.06075	0.000799489
Obp83ef	13329	0.573731	4.59384	0.000120174	0.00191713	1.05442	0.000804564
fd96Ca	22855	0.614721	4.59335	0.000120323	0.00191713	1.05322	0.000804564
CG14721	19259	0.548558	4.59275	0.000120506	0.00191713	1.05175	0.000808795
CG2701	737	0.502901	4.59263	0.000120541	0.00191713	1.05147	0.000808795
CG8678	17775	0.503935	4.5915	0.000120887	0.00192068	1.04869	0.000808795
CG11693	18361	1.18705	4.5878	0.000122024	0.00193677	1.03962	0.000814652
Tpi	24173	0.676422	4.58596	0.00012259	0.00194353	1.03514	0.000819665
mRpS31	8583	-0.450949	-4.58562	0.000122698	0.00194353	1.03429	0.000819665
SP1070	14475	0.744327	4.58114	0.000124093	0.00196364	1.02333	0.000825492
CG12856	26665	0.606753	4.57911	0.000124734	0.00197178	1.01834	0.000831308
CG12170	13475	0.4739	4.57622	0.000125648	0.00198423	1.01127	0.000836267
CG9430	24951	0.634517	4.57465	0.000126146	0.00199007	1.00745	0.000836267
CG17359	9011	-0.495914	-4.56949	0.000127803	0.00201418	0.994808	0.000848685
CG3588	803	0.569225	4.56587	0.000128979	0.00203068	0.985932	0.000854454
CG1806	5543	0.542698	4.56407	0.000129566	0.00203786	0.981539	0.000856764
CG4101	8235	0.469478	4.56305	0.0001299	0.00204002	0.97904	0.000856764
CG12333	21065	0.569832	4.56286	0.000129964	0.00204002	0.978567	0.000856764
CG33174	5939	0.967244	4.56223	0.000130172	0.00204124	0.977016	0.000856764
CG12723	5795	0.662081	4.56173	0.000130337	0.00204177	0.975791	0.000856764
CG6434	7473	-0.454786	-4.56087	0.000130618	0.00204305	0.973705	0.000859051
CG14655	13733	0.682952	4.56069	0.00013068	0.00204305	0.973246	0.000859051
CG13930	4329	0.664952	4.55902	0.000131231	0.00204942	0.969171	0.000859051
CG11160	5267	0.673412	4.55851	0.000131401	0.00204942	0.967915	0.000859051
l(2)06225	15729	0.613842	4.55827	0.00013148	0.00204942	0.967333	0.000859051
corto	13667	0.474949	4.55771	0.000131666	0.00205027	0.965963	0.000863885
Uro	14673	1.23941	4.55588	0.000132277	0.00205774	0.96148	0.000863885
GstE1	25585	0.95394	4.55453	0.000132731	0.00205945	0.958169	0.000866979
CG3731	20103	0.522832	4.55439	0.000132778	0.00205945	0.957819	0.000866979
CG31199	21509	0.648653	4.55437	0.000132783	0.00205945	0.957789	0.000866979
CG2249	28065	0.55114	4.55236	0.000133459	0.00206789	0.95287	0.000866979
CG1962	17643	-0.547064	-4.55197	0.000133592	0.00206789	0.951908	0.00087177
RpL34b	18633	0.529759	4.55099	0.000133923	0.00207097	0.949509	0.00087177
CG18004	29797	0.527152	4.54925	0.000134513	0.00207763	0.945248	0.000876542
CG1368	6019	1.3451	4.54894	0.000134619	0.00207763	0.944486	0.000876542
CG1299	4971	0.754925	4.54518	0.000135906	0.00209542	0.935276	0.000881295
CG30217	2973	0.673443	4.54449	0.000136144	0.00209701	0.933585	0.000881295
CG15105	25441	0.759827	4.54321	0.000136583	0.00210142	0.930465	0.000885159
CG9676	6725	0.511899	4.54267	0.000136769	0.00210142	0.929145	0.000885159
oho23B	11819	0.500595	4.54249	0.000136833	0.00210142	0.928696	0.000885159
Tsp42Ef	29001	0.374532	4.54022	0.000137621	0.00211145	0.923132	0.000890745
CG15142	17009	0.51027	4.53673	0.000138838	0.00212804	0.914607	0.000893691
CG31496	17927	0.566899	4.53626	0.000139005	0.00212822	0.913449	0.000893691
CG30160	25019	0.659977	4.53563	0.000139225	0.00212822	0.911913	0.000893691
CG7160	13069	0.674891	4.53554	0.000139259	0.00212822	0.911682	0.000893691
CG10674	11157	0.44457	4.53477	0.000139531	0.00213018	0.909791	0.000896615
CG14431	1543	0.695425	4.53408	0.000139773	0.00213018	0.908114	0.000896615
CG32812	311	0.839799	4.53402	0.000139796	0.00213018	0.907953	0.000896615
Top1	6209	-0.449852	-4.53301	0.000140152	0.00213353	0.905492	0.000896615
CG5917	9477	0.67405	4.53136	0.000140739	0.00214003	0.901446	0.000899516
CG3165	11841	-0.499995	-4.53104	0.000140852	0.00214003	0.900664	0.000899516
ACXB	16113	0.502714	4.53	0.000141222	0.00214356	0.898126	0.000899516
CG14964	4801	0.562452	4.52952	0.000141395	0.0021441	0.896944	0.000899516
CG8942	16441	0.498551	4.52864	0.000141707	0.00214675	0.894807	0.000901523
B-H2	6817	0.697825	4.52786	0.00014199	0.00214729	0.89288	0.000901523
CG15646	6305	0.695294	4.52778	0.000142017	0.00214729	0.892691	0.000901523
CG15829	10741	0.613951	4.52721	0.000142221	0.00214768	0.891304	0.000901523
vir-1	16075	0.505928	4.52694	0.000142318	0.00214768	0.890643	0.000901523
CG18410	22797	0.660624	4.52546	0.000142854	0.0021537	0.887002	0.000906997
spz	23483	-0.473087	-4.52361	0.000143522	0.0021603	0.882487	0.00090983
rig	25125	-0.507938	-4.5232	0.000143671	0.0021603	0.881486	0.00090983
mRpL27	11557	0.484595	4.5231	0.000143707	0.0021603	0.881242	0.00090983
CG7922	21783	-0.460934	-4.52235	0.000143979	0.00216231	0.879411	0.00090983
CG12320	20999	0.380009	4.51978	0.000144921	0.00217437	0.8731	0.000914391
CG32628	5923	0.548485	4.51918	0.000145138	0.00217555	0.871646	0.000914391
O-fut2	439	0.452142	4.51809	0.000145538	0.00217945	0.868984	0.000918935
Nle	12481	0.405235	4.51623	0.000146226	0.00218766	0.864419	0.000918935
CG8628	10743	1.06167	4.51402	0.000147046	0.00219695	0.859005	0.000923462
CG8444	18537	0.431787	4.5138	0.000147128	0.00219695	0.858465	0.000923462
CG7603	8111	0.450915	4.51158	0.000147954	0.00220717	0.853048	0.000927971
RpS12	9157	-0.52206	-4.51087	0.000148222	0.00220905	0.851299	0.000927971
CG32495	29881	0.377694	4.51	0.000148545	0.00221074	0.849188	0.000932463
CG3652	11573	-0.399309	-4.50981	0.000148617	0.00221074	0.848719	0.000932463
Nos	15759	0.49205	4.50631	0.000149939	0.00222828	0.840148	0.000936939
CG4049	3571	-0.484038	-4.50515	0.000150379	0.00223269	0.837314	0.000936939
CG15877	4489	-0.550103	-4.50412	0.000150774	0.00223643	0.834777	0.000938728
CG15777	1303	0.677215	4.50337	0.000151056	0.00223812	0.832964	0.000938728
CG17622	22091	0.57233	4.50307	0.000151174	0.00223812	0.83221	0.000938728
CG17364	9013	0.642311	4.5024	0.000151428	0.00223814	0.830588	0.000938728
CG11501	23929	0.626515	4.50231	0.000151462	0.00223814	0.830368	0.000938728
CG12274	23633	0.652922	4.5016	0.000151737	0.00223852	0.828612	0.000943161
CG8564	10675	0.541144	4.5015	0.000151774	0.00223852	0.828378	0.000943161
Hrb98DE	23737	-0.501518	-4.49891	0.00015277	0.00224871	0.822048	0.000945797
CG4136	1181	0.568147	4.49888	0.000152783	0.00224871	0.821966	0.000945797
CG10332	3279	0.642885	4.49859	0.000152896	0.00224871	0.821247	0.000945797
CG4449	22251	-0.566181	-4.4975	0.000153315	0.00225275	0.818598	0.000945797
CG8193	28437	0.496413	4.4943	0.000154562	0.00226894	0.810761	0.000954572
CG33456	26135	-0.444145	-4.49366	0.000154812	0.00227049	0.809193	0.000954572
CG13859	22001	0.678473	4.49198	0.000155471	0.00227626	0.805084	0.000954572
CG14260	23505	0.578322	4.49191	0.000155498	0.00227626	0.80492	0.000954572
CG6602	10961	0.518011	4.49129	0.000155743	0.00227773	0.803392	0.000959832
CG32406	10941	0.671923	4.48794	0.000157069	0.00229391	0.795187	0.000963281
CG11755	18427	-0.452409	-4.48775	0.000157143	0.00229391	0.794732	0.000963281
CG10063	10785	0.80954	4.4873	0.000157323	0.00229439	0.793625	0.000963281
Prosalpha6T	16169	0.514181	4.48337	0.000158895	0.00231515	0.784007	0.000973736
CG9507	14309	0.621217	4.48219	0.000159368	0.00231989	0.781129	0.000973736
amd	17265	0.42315	4.48061	0.000160008	0.00232517	0.777253	0.000977131
DNaseII	20895	0.479583	4.48055	0.000160028	0.00232517	0.777127	0.000977131
sbb	25741	0.632127	4.47982	0.000160325	0.00232731	0.775337	0.000977131
CG32368	10513	0.775353	4.47888	0.000160707	0.0023307	0.773032	0.000980506
l(2)08717	25531	0.564259	4.47759	0.000161232	0.00233615	0.769876	0.000980506
CG15867	15039	0.653714	4.47712	0.000161423	0.00233675	0.768731	0.000980506
CG1092	13863	0.516648	4.47551	0.000162082	0.00234411	0.764791	0.000985684
etaTry	27747	0.563235	4.47402	0.000162692	0.00234841	0.761154	0.000988112
Grip	1325	0.50658	4.47375	0.000162807	0.00234841	0.760472	0.000988112
CG33698	30325	-0.53538	-4.47369	0.000162829	0.00234841	0.760338	0.000988112
CG11221	14391	0.564788	4.4727	0.000163237	0.00235212	0.757918	0.000988112
CG12835	29033	0.641891	4.47065	0.000164087	0.00236219	0.752894	0.000992345
Pi3K59F	3217	0.412577	4.46969	0.000164483	0.00236571	0.750562	0.000992345
CG32023	10261	0.651929	4.46871	0.000164894	0.00236944	0.748149	0.000996562
CG13231	27817	0.508597	4.46783	0.000165262	0.00237255	0.745991	0.000996562
tef	26069	-0.591675	-4.46616	0.000165958	0.00238036	0.741924	0.00100076
elk	25789	0.530736	4.46553	0.000166225	0.002382	0.740371	0.00100076
Obp19c	11371	0.640788	4.46098	0.000168148	0.00240519	0.729243	0.00101097
CG5613	6821	0.573707	4.46097	0.000168151	0.00240519	0.729224	0.00101097
CG1394	5385	0.68865	4.45915	0.000168927	0.00241409	0.724767	0.0010142
CG30461	30831	0.562911	4.45852	0.000169196	0.00241571	0.723232	0.0010142
Clc	7449	0.535683	4.45787	0.000169475	0.00241699	0.721638	0.0010142
beta4GalNAcTB	23917	0.474253	4.45748	0.00016964	0.00241699	0.720698	0.00101557
CG7484	8051	0.497535	4.45687	0.000169902	0.00241699	0.719205	0.00101557
Osi11	13321	0.635551	4.45686	0.000169907	0.00241699	0.719175	0.00101557
Chmp1	7895	0.534972	4.45651	0.000170058	0.00241699	0.718314	0.00101557
CG4476	10021	-0.536033	-4.45577	0.000170375	0.00241929	0.716516	0.00101557
Dhc64C	5207	0.592564	4.45519	0.000170628	0.00241933	0.715078	0.00101969
CG13834	22221	0.560632	4.45505	0.000170687	0.00241933	0.714742	0.00101969
CG10979	13351	-0.476107	-4.45235	0.000171857	0.00243175	0.708133	0.00102011
CG7567	24009	0.501502	4.45214	0.000171949	0.00243175	0.70762	0.00102011
CG9372	7645	0.537982	4.45132	0.000172304	0.00243175	0.705625	0.00102011
CG7076	10285	0.689644	4.4513	0.000172314	0.00243175	0.705566	0.00102011
CG11694	18359	0.676872	4.45113	0.000172388	0.00243175	0.70515	0.00102011
CG34022	30617	0.60643	4.45088	0.000172496	0.00243175	0.704544	0.00102011
CG10306	2547	0.468618	4.44988	0.000172934	0.00243573	0.702091	0.00102327
SRm160	9161	0.419008	4.44936	0.00017316	0.00243671	0.700828	0.00102327
CG11159	25121	0.588222	4.44872	0.000173442	0.00243848	0.699254	0.00102327
CG7914	7241	0.578583	4.44617	0.000174561	0.00245202	0.693032	0.00103231
CG10200	26667	0.602834	4.44503	0.000175066	0.00245689	0.690241	0.00103231
Ilp6	597	0.584287	4.44452	0.00017529	0.00245784	0.689002	0.00103231
CG9804	13811	0.529052	4.44363	0.000175686	0.00246117	0.686824	0.00103728
CG33252	6693	0.648511	4.44174	0.000176527	0.00246861	0.682203	0.00103852
Wnt4	29281	0.510275	4.4415	0.000176633	0.00246861	0.681622	0.00103852
CG13228	27655	0.581886	4.44106	0.000176832	0.00246861	0.68053	0.00103852
CG3091	615	0.746452	4.44102	0.000176848	0.00246861	0.680444	0.00103852
CG31313	20073	0.680982	4.44049	0.000177088	0.00246976	0.679131	0.00103852
Spt6	1381	0.503432	4.43926	0.000177637	0.00247504	0.676138	0.00104068
CG14011	14083	0.751911	4.43883	0.00017783	0.00247504	0.675087	0.00104068
CG15579	971	0.533217	4.43858	0.000177942	0.00247504	0.674479	0.00104068
ash1	7683	-0.424038	-4.43742	0.000178468	0.00248015	0.671625	0.00104068
CG8204	26509	0.666208	4.43699	0.000178659	0.00248061	0.670588	0.00104374
CG13167	27499	0.68405	4.43641	0.000178924	0.00248208	0.669156	0.00104374
RpL8	4531	0.445856	4.4357	0.000179245	0.00248432	0.667426	0.00104374
CG13135	15409	0.575401	4.43422	0.000179917	0.00249143	0.663805	0.00104864
CG11811	9781	-0.455862	-4.43276	0.000180582	0.00249643	0.660237	0.00105167
CG30273	2873	0.742838	4.43273	0.000180597	0.00249643	0.660155	0.00105167
CG33986	30543	0.565534	4.43216	0.000180856	0.00249779	0.658772	0.00105167
Wnt6	14587	0.617331	4.42802	0.00018276	0.00252186	0.648644	0.00106048
Cyp311a1	5629	0.708275	4.42711	0.000183179	0.00252542	0.646426	0.00106048
CG14391	19609	0.570572	4.42645	0.000183484	0.00252587	0.644819	0.00106048
Jon25Bii	13985	0.573838	4.42634	0.000183535	0.00252587	0.64455	0.00106534
CG11449	13133	0.68549	4.42377	0.000184733	0.00254011	0.638261	0.00106831
Eaat1	15143	0.567984	4.42339	0.000184909	0.00254031	0.637337	0.00106831
vvl	10803	0.666127	4.42238	0.000185381	0.00254456	0.634871	0.00106831
CG32547	7019	0.776206	4.41994	0.00018653	0.00255736	0.628899	0.00107608
CG33220	29915	0.726788	4.41965	0.000186665	0.00255736	0.628197	0.00107608
CG18004	29795	0.64783	4.41936	0.000186804	0.00255736	0.627476	0.00107608
CG15641	6257	0.634497	4.41854	0.000187192	0.00256042	0.625472	0.00107608
CG7095	7133	0.525081	4.41761	0.000187633	0.00256306	0.623196	0.00107712
Tim13	9503	0.64736	4.41719	0.000187829	0.00256306	0.622188	0.00107712
RpL13A	13467	0.468736	4.41692	0.000187961	0.00256306	0.62151	0.00107712
CG14054	499	0.527623	4.41674	0.000188043	0.00256306	0.621085	0.00107712
CG7798	26307	0.549217	4.4164	0.000188205	0.00256306	0.620254	0.00107712
nej	2153	0.560105	4.41257	0.000190036	0.00258574	0.610894	0.00108669
Mmp1	3649	0.575034	4.41199	0.000190315	0.00258729	0.609473	0.00108669
CG15739	5533	0.57477	4.41122	0.000190687	0.00259009	0.607588	0.00109051
CG6610	10963	0.67146	4.41043	0.000191067	0.00259301	0.60566	0.00109051
CG13340	26991	0.65284	4.40879	0.000191864	0.00260156	0.601636	0.00109527
Rpt3	5331	0.504733	4.40744	0.000192517	0.00260816	0.598349	0.00109811
CG33316	17487	0.588474	4.40664	0.000192909	0.0026112	0.596386	0.00109811
sev	5273	0.662601	4.40589	0.000193274	0.00261388	0.594556	0.00109811
l(2)efl	3265	0.947481	4.40508	0.000193672	0.00261612	0.592569	0.0011019
Cyp6a2	24941	0.743683	4.40487	0.000193774	0.00261612	0.592057	0.0011019
CG30338	28243	0.633949	4.40321	0.000194585	0.0026248	0.588022	0.00110662
CG6687	20303	0.532218	4.40123	0.000195563	0.00263571	0.583176	0.00111038
CG13035	8401	0.446784	4.39966	0.000196343	0.00264395	0.579324	0.00111038
CG15594	13299	0.620862	4.39629	0.000198022	0.00266426	0.571094	0.00112075
CG8750	9037	0.545822	4.39303	0.000199662	0.00268362	0.563123	0.00112915
Hsp22	31127	1.4813	4.39274	0.000199804	0.00268362	0.562436	0.00112915
CG31869	15761	0.611087	4.39221	0.000200075	0.00268496	0.561122	0.00112915
ras	2291	0.411454	4.39102	0.000200674	0.0026885	0.558235	0.00113091
CG9279	7693	0.487356	4.39101	0.000200683	0.0026885	0.558188	0.00113091
Ela	22747	0.620128	4.39035	0.000201018	0.00269069	0.556576	0.00113091
yellow-c	16555	1.0701	4.38969	0.000201352	0.00269284	0.554974	0.00113091
yuri	16571	0.419134	4.3889	0.000201754	0.00269592	0.553044	0.00113363
cv-2	2469	0.570234	4.38766	0.000202388	0.00269935	0.55001	0.00113363
CG13814	7451	0.557939	4.3876	0.00020242	0.00269935	0.549858	0.00113363
CG31082	23267	0.429124	4.38738	0.000202529	0.00269935	0.549339	0.00113634
beat-Ia	16715	-0.46141	-4.38584	0.000203319	0.00270694	0.545578	0.00113634
CG8736	28547	1.47872	4.3856	0.000203444	0.00270694	0.54498	0.00113634
CG14007	14169	0.636605	4.38453	0.000203992	0.00271192	0.54238	0.00114096
yellow-e3	19755	0.58703	4.38073	0.000205962	0.00273388	0.533094	0.00115019
Rh50	5195	0.508463	4.38067	0.000205994	0.00273388	0.532943	0.00115019
CG17726	19121	0.421231	4.37817	0.000207299	0.00274851	0.526838	0.00115479
CG7235	14071	0.52792	4.37748	0.000207664	0.00274851	0.525141	0.00115645
CG7993	20927	0.561467	4.37708	0.000207871	0.00274851	0.524177	0.00115645
spz	23475	-0.467764	-4.37698	0.000207926	0.00274851	0.523922	0.00115645
CG32379	10645	0.640367	4.37688	0.000207975	0.00274851	0.523692	0.00115645
spag	3519	-0.376052	-4.37586	0.000208512	0.00275107	0.521199	0.00115907
LCBP1	7663	1.05838	4.37585	0.000208521	0.00275107	0.521158	0.00115907
CG7920	24213	0.549546	4.37417	0.000209408	0.00276045	0.517054	0.00115907
CG11841	23829	0.544887	4.37331	0.000209864	0.00276156	0.514954	0.00116168
Tie	5139	0.385719	4.37304	0.000210004	0.00276156	0.514309	0.00116168
CG9350	2349	0.543561	4.37301	0.000210023	0.00276156	0.514221	0.00116168
CG31176	21793	0.618603	4.3712	0.000210986	0.00277189	0.509802	0.00116623
CG9306	16205	1.15746	4.36926	0.000212024	0.00278099	0.505057	0.00116979
CG8306	26205	0.509206	4.36924	0.000212034	0.00278099	0.505013	0.00116979
CG14313	21011	0.502432	4.36775	0.00021283	0.00278909	0.501391	0.00117334
Tsp42Ec	25021	0.577016	4.36701	0.000213233	0.00279203	0.499562	0.00117334
mus210	26545	-0.45589	-4.36642	0.000213548	0.00279381	0.498138	0.00117786
CG1077	13267	-0.500194	-4.36291	0.00021545	0.00281634	0.489567	0.00118238
CG31997	29153	0.593812	4.36256	0.000215643	0.0028165	0.488704	0.0011849
CG12279	19597	0.388087	4.36166	0.000216134	0.00282056	0.486506	0.0011849
CG13309	10249	0.555266	4.36104	0.000216474	0.00282264	0.484988	0.0011849
CG13919	4257	0.462732	4.36055	0.000216739	0.00282374	0.483805	0.0011894
CG11891	30793	0.698132	4.35861	0.000217804	0.00283526	0.479067	0.00119388
CG13516	31119	0.634112	4.3569	0.00021875	0.00284521	0.474877	0.00119836
CG13692	12445	0.540698	4.35522	0.000219681	0.00285494	0.470776	0.00120183
CG8216	28453	0.700313	4.35382	0.00022046	0.00286268	0.467356	0.00120183
CG5662	6197	0.595165	4.35259	0.000221141	0.00286915	0.464373	0.0012063
Obp56e	25241	0.486955	4.3508	0.000222147	0.00287981	0.45999	0.00120975
CG4757	19099	1.12184	4.35038	0.000222383	0.00288048	0.458962	0.00120975
mu2	4419	-0.546185	-4.34974	0.000222742	0.00288273	0.457407	0.00121419
CG10260	665	0.524774	4.34766	0.000223919	0.00289557	0.452315	0.00121762
Alas	3353	0.456177	4.34682	0.00022439	0.00289927	0.450283	0.00121762
CG5872	12641	-0.500329	-4.34524	0.000225287	0.00290845	0.446429	0.00122204
gfzf	30209	-0.492702	-4.34442	0.000225755	0.00290855	0.444426	0.00122343
lbe	21755	0.638425	4.34434	0.000225806	0.00290855	0.444208	0.00122343
CG15570	951	-0.53954	-4.34425	0.000225852	0.00290855	0.444008	0.00122343
beat-IIIb	16927	0.481996	4.34347	0.000226298	0.00291189	0.442103	0.00122343
Tm1	30059	-0.459143	-4.34223	0.00022701	0.00291665	0.439069	0.00122683
hep	5813	0.446461	4.34218	0.000227041	0.00291665	0.438937	0.00122683
CG31689	11941	-0.422047	-4.34137	0.000227502	0.00292017	0.436977	0.00123021
mRpL19	18423	0.373091	4.34078	0.000227846	0.00292218	0.435518	0.00123021
rut	6189	0.558553	4.33875	0.000229014	0.00293476	0.430578	0.00123459
CG13707	5201	0.579789	4.33681	0.000230143	0.00294534	0.425829	0.00123694
CG31302	20239	0.59792	4.33664	0.000230242	0.00294534	0.425414	0.00123694
CG18809	7413	0.600892	4.33635	0.000230409	0.00294534	0.424712	0.00123694
CG5028	23075	0.392203	4.33603	0.000230593	0.00294534	0.423939	0.00124029
CG9505	14305	0.680913	4.33461	0.000231425	0.00295355	0.420462	0.00124029
eca	18717	0.463475	4.33257	0.000232619	0.00296397	0.415491	0.00124899
CG4778	15347	0.768892	4.33257	0.000232621	0.00296397	0.415482	0.00124899
Act79B	13097	1.165	4.32983	0.000234232	0.00298207	0.408814	0.00125231
LvpL	28597	0.886676	4.32948	0.000234443	0.00298232	0.407947	0.00125231
CG11796	12697	0.708311	4.32868	0.000234917	0.00298559	0.405994	0.00125562
CG1827	28235	0.472879	4.3284	0.000235081	0.00298559	0.405319	0.00125562
CG31542	13587	0.673949	4.32681	0.000236029	0.00299519	0.401433	0.00125994
CG17109	22193	0.486763	4.32559	0.00023676	0.00300204	0.398445	0.00126323
fzr2	3345	0.637575	4.32497	0.000237129	0.00300427	0.396944	0.00126323
Rgk2	25641	0.666734	4.32269	0.000238499	0.00301919	0.391377	0.00126753
CG13560	3245	0.513088	4.32228	0.000238745	0.00301986	0.390381	0.00127183
CG4019	3267	0.812769	4.31893	0.000240774	0.00304306	0.382208	0.0012804
CG15454	11355	1.04622	4.31821	0.000241214	0.00304616	0.380444	0.0012804
CG12075	1917	0.566697	4.31764	0.000241564	0.00304811	0.379046	0.00128364
Vha36	26489	0.43307	4.31689	0.000242019	0.00305139	0.377228	0.00128364
Eap	3727	0.455897	4.31606	0.000242527	0.00305533	0.375203	0.00128583
Ca-alpha1T	29397	0.571068	4.31489	0.000243245	0.00306072	0.372349	0.00128583
CG18493	21239	0.584932	4.31473	0.000243346	0.00306072	0.371947	0.00128583
sec13	22281	0.422897	4.31436	0.00024357	0.00306107	0.371058	0.00128905
Inos	29317	0.505345	4.3137	0.000243979	0.00306375	0.369439	0.00128905
Nhe1	12603	-0.401946	-4.31273	0.000244576	0.00306879	0.367076	0.00129329
dpld	28963	-0.503516	-4.30992	0.00024632	0.00308615	0.360216	0.00129649
comm3	8697	0.550188	4.30986	0.000246355	0.00308615	0.360077	0.00129649
CG17129	4081	-0.468386	-4.30906	0.000246855	0.00308994	0.35812	0.00130072
Femcoat	983	-0.53158	-4.30426	0.000249864	0.00312141	0.346419	0.00131338
CG14240	23335	0.591507	4.30336	0.000250435	0.00312141	0.344215	0.00131338
retm	14339	0.392505	4.30296	0.000250684	0.00312141	0.343256	0.00131338
CG7406	7181	0.644824	4.30274	0.000250826	0.00312141	0.342709	0.00131338
CG8083	28283	0.556621	4.30245	0.00025101	0.00312141	0.342002	0.00131338
CG32441	12931	0.437283	4.30188	0.000251369	0.00312141	0.340621	0.00131338
unc-115	18715	1.28709	4.30178	0.000251434	0.00312141	0.340374	0.00131338
CG5214	19133	0.422935	4.3016	0.000251549	0.00312141	0.33993	0.00131338
CG2070	28857	0.543401	4.30156	0.000251578	0.00312141	0.339821	0.00131338
CG7714	21113	0.571069	4.30142	0.000251665	0.00312141	0.339487	0.00131338
CG30031	27689	0.473068	4.30134	0.000251716	0.00312141	0.33929	0.00131338
CG10359	4829	0.686379	4.30105	0.0002519	0.00312141	0.338583	0.00131338
nAcRbeta-21C	12459	0.70673	4.30095	0.000251965	0.00312141	0.338335	0.00131338
CG31988	17779	0.408446	4.29694	0.000254529	0.00315068	0.328559	0.00132691
COQ7	1489	0.410108	4.29563	0.000255374	0.00315864	0.325358	0.00132691
upd3	30201	0.558633	4.29521	0.000255644	0.00315948	0.324338	0.00133001
CG32483	4073	0.588215	4.29441	0.000256157	0.00316331	0.322405	0.00133001
CG5001	12329	0.581817	4.28916	0.000259582	0.00320308	0.309582	0.00134972
CG11698	18309	0.535126	4.28754	0.000260646	0.00321367	0.305633	0.00135172
CG5514	23657	-0.400227	-4.28667	0.000261217	0.00321648	0.30352	0.00135172
CG8959	6471	0.525042	4.28657	0.000261285	0.00321648	0.303269	0.00135172
odd	11717	0.549272	4.2862	0.000261528	0.00321694	0.30237	0.00135476
nmdyn-D6	6091	0.503131	4.28532	0.000262107	0.00322153	0.300234	0.00135476
CG31410	18853	0.543445	4.2837	0.000263181	0.00323057	0.296287	0.00135673
CG13135	15407	0.689116	4.28335	0.000263413	0.00323057	0.295438	0.00135673
CG33455	26133	-0.517078	-4.28328	0.000263463	0.00323057	0.295255	0.00135673
Pxn	4573	0.701666	4.28222	0.000264168	0.00323246	0.292674	0.00135869
CG7924	8933	0.462444	4.28217	0.000264199	0.00323246	0.292561	0.00135869
ATPsyn-b	9981	0.688549	4.28212	0.000264237	0.00323246	0.29242	0.00135869
CG15254	16675	0.464379	4.28144	0.000264689	0.00323412	0.29077	0.00136171
CG15032	6203	0.441565	4.2813	0.000264786	0.00323412	0.290417	0.00136171
CG11790	22837	0.47739	4.27878	0.000266473	0.00325082	0.284288	0.00136578
Sirt4	1299	0.467772	4.27864	0.000266569	0.00325082	0.283938	0.00136878
CG32704	2035	0.485007	4.27826	0.000266826	0.00325141	0.28301	0.00136878
Tm1	30053	0.507145	4.2757	0.000268556	0.00326994	0.276772	0.00137474
CG33145	27579	-0.445132	-4.27496	0.000269058	0.00327171	0.27497	0.00137474
Patsas	16029	-0.440955	-4.27464	0.000269275	0.00327171	0.274192	0.00137474
CG32280	4669	0.692845	4.27444	0.000269411	0.00327171	0.273703	0.00137474
jbug	2961	0.558243	4.27425	0.000269539	0.00327171	0.273245	0.00137771
CG5618	12617	0.675225	4.27288	0.000270474	0.00328051	0.269903	0.00137771
CG33493	29647	0.526238	4.27209	0.000271011	0.00328448	0.267989	0.00138174
Cad74A	8143	-0.609025	-4.27056	0.000272065	0.00329304	0.264241	0.0013847
CG8498	14903	0.41995	4.27045	0.000272138	0.00329304	0.263982	0.0013847
lush	7681	0.529395	4.26925	0.000272967	0.00330051	0.261046	0.00138764
fh	2063	0.459314	4.26863	0.00027339	0.00330307	0.259552	0.00138764
tinc	29853	0.591194	4.26798	0.000273837	0.00330353	0.257974	0.00138843
CG11105	5381	0.525145	4.26797	0.000273851	0.00330353	0.257927	0.00138843
CG9945	25087	-0.45448	-4.26728	0.000274322	0.00330434	0.256266	0.00138843
Poxm	18355	0.674572	4.26726	0.00027434	0.00330434	0.256202	0.00138843
CG7857	8723	-0.440342	-4.26663	0.000274774	0.00330702	0.254676	0.00139243
CG14069	15739	0.764563	4.26523	0.00027575	0.00331622	0.251255	0.00139641
timeout	19685	-0.443682	-4.2641	0.000276534	0.00332309	0.248515	0.0014004
CG10200	26669	0.551873	4.26123	0.000278547	0.0033447	0.241517	0.00140799
CG14674	13487	0.510178	4.26066	0.000278949	0.00334696	0.240123	0.00140799
CG5641	19497	0.416348	4.25972	0.000279608	0.00334779	0.237846	0.00140799
CG5742	25761	0.459603	4.25955	0.00027973	0.00334779	0.237427	0.00140799
EfTuM	27017	0.375719	4.25943	0.000279819	0.00334779	0.237118	0.00140799
Obp47a	27809	-0.455177	-4.25918	0.000279995	0.00334779	0.236511	0.00140799
Vha16-2	9507	0.462897	4.25904	0.000280089	0.00334779	0.236189	0.00140799
CG3708	279	0.586603	4.25455	0.000283283	0.00338338	0.225245	0.00142198
Hexo1	5009	0.457025	4.25392	0.000283739	0.00338624	0.223694	0.00142375
CG15554	24415	0.591851	4.25337	0.000284129	0.00338687	0.222369	0.00142375
CG11381	305	-0.499917	-4.25324	0.000284225	0.00338687	0.222042	0.00142375
CG6765	10319	0.57158	4.25054	0.000286171	0.00340746	0.215457	0.00143159
CG31303	20175	0.681141	4.25021	0.000286409	0.00340771	0.214654	0.00143159
CG10349	20659	0.524421	4.24988	0.000286649	0.00340796	0.213848	0.00143332
fig	24099	0.729619	4.24932	0.000287052	0.00340961	0.212492	0.00143332
CG12161	13647	0.676289	4.24908	0.000287224	0.00340961	0.211914	0.00143332
CG13994	14199	0.430614	4.24839	0.000287728	0.003413	0.210223	0.00143614
Ady43A	29049	0.607352	4.24793	0.000288056	0.00341431	0.209121	0.00143614
fax	8399	-0.520151	-4.24668	0.00028897	0.00342255	0.206064	0.00143894
Max	7769	-0.600651	-4.24629	0.000289255	0.00342333	0.205114	0.00143894
CG11584	6023	0.581627	4.24388	0.000291018	0.00344159	0.199251	0.00144671
CG14872	20335	0.53874	4.2435	0.000291302	0.00344235	0.198309	0.00144671
CG13422	25069	0.949167	4.24248	0.000292048	0.00344855	0.195843	0.00145058
Adh	31165	0.489742	4.24176	0.000292583	0.00345026	0.194077	0.00145336
CG33317	29931	-0.672936	-4.24169	0.000292634	0.00345026	0.193908	0.00145336
CG2650	749	0.628721	4.24016	0.000293768	0.00345656	0.190177	0.00145393
alpha-Est10	17887	-1.14186	-4.24011	0.000293806	0.00345656	0.190054	0.00145393
CG32506	11345	0.610583	4.24007	0.000293832	0.00345656	0.189967	0.00145393
CG18011	27963	-0.617265	-4.23968	0.00029412	0.00345735	0.18902	0.00145393
twi	3017	0.912777	4.23716	0.000296001	0.00347486	0.182872	0.00146162
CG8080	28387	0.475345	4.23709	0.000296054	0.00347486	0.182698	0.00146162
scarface	24843	0.709088	4.23343	0.000298802	0.00350217	0.173785	0.00147312
CG5726	25747	-0.464399	-4.23312	0.000299033	0.00350217	0.173041	0.00147312
CG12998	6769	1.10202	4.23309	0.000299053	0.00350217	0.172975	0.00147312
CG8509	6367	0.442033	4.23148	0.000300272	0.00351381	0.16905	0.00147694
l(1)G0331	1601	-0.646798	-4.23082	0.000300773	0.00351604	0.167441	0.00147744
CG14770	323	0.632185	4.23056	0.000300972	0.00351604	0.166804	0.00147744
RpL30	17307	0.51465	4.23034	0.000301137	0.00351604	0.166276	0.00147744
CG12926	28193	0.517285	4.23	0.000301394	0.00351609	0.165451	0.00147744
CG7290	7497	0.557286	4.22974	0.000301591	0.00351609	0.164822	0.00148124
mRpL22	6667	0.61723	4.22792	0.000302985	0.00352901	0.160374	0.00148394
CG7548	10611	0.538675	4.2277	0.000303151	0.00352901	0.159845	0.00148394
Tsp42Eh	29009	0.507974	4.22615	0.00030434	0.00354022	0.156069	0.00148773
CG30320	27931	0.440561	4.22347	0.000306404	0.00356158	0.14955	0.0014964
CG10999	13357	0.62915	4.22187	0.000307641	0.0035733	0.145662	0.00150506
cer	25411	0.531236	4.22013	0.000309	0.00358552	0.141413	0.00150659
l(1)G0196	11427	-0.334233	-4.21981	0.000309251	0.00358552	0.140629	0.00150659
CG1882	28723	0.424846	4.21964	0.000309381	0.00358552	0.140222	0.00150659
CG8920	25165	-0.447452	-4.21898	0.000309898	0.00358885	0.138612	0.00150923
Fmr1	18881	-1.9066	-4.21833	0.000310402	0.00359203	0.137044	0.00150923
Hexo1	5005	0.465434	4.21803	0.000310638	0.00359209	0.136314	0.00151298
CG13003	6699	0.556047	4.2169	0.00031153	0.00359974	0.133548	0.00151672
CG14500	25715	0.519134	4.21499	0.00031303	0.00361441	0.128914	0.00152046
CG14023	14027	-0.364018	-4.21318	0.000314465	0.00362829	0.124505	0.00152419
RpS12	9155	0.429908	4.21248	0.00031502	0.00363202	0.122804	0.00152679
e(y)2	5481	0.547805	4.21219	0.000315255	0.00363205	0.122084	0.00152679
CG9391	12993	0.405612	4.2116	0.000315725	0.00363424	0.120646	0.00152826
CG18605	25439	0.587712	4.21136	0.000315909	0.00363424	0.120084	0.00152826
CG6788	6919	0.580937	4.21093	0.000316256	0.00363555	0.119026	0.00152826
CG13214	27783	0.581139	4.21037	0.000316706	0.00363805	0.117654	0.00153197
Dab	8241	-0.387094	-4.20622	0.000320033	0.00367126	0.107577	0.00154306
CG4666	1363	0.497364	4.206	0.000320211	0.00367126	0.10704	0.00154306
CG15440	11563	0.512094	4.20589	0.000320302	0.00367126	0.106767	0.00154306
CG10662	17491	0.479386	4.20471	0.000321258	0.0036787	0.103892	0.00154562
CG33528	30185	0.577109	4.20451	0.000321421	0.0036787	0.103402	0.00154562
Aats-thr	15977	0.436491	4.20412	0.000321735	0.0036796	0.102461	0.00154817
Peritrophin-A	11389	0.690732	4.20376	0.000322029	0.00368027	0.10158	0.00154817
CG8386	26389	0.552677	4.20208	0.000323399	0.00369309	0.0974874	0.00155184
Lcp65Ab2	10865	0.658224	4.2015	0.000323868	0.00369309	0.0960909	0.00155324
CG14714	19243	0.387752	4.20125	0.000324077	0.00369309	0.0954678	0.00155324
CG9665	8207	0.618868	4.20122	0.000324096	0.00369309	0.0954114	0.00155324
RpL32	24193	0.399986	4.19894	0.000325968	0.00371171	0.0898589	0.00156055
Edg78E	12977	0.719749	4.19833	0.000326472	0.00371475	0.0883684	0.00156055
CG32553	6947	0.471653	4.19607	0.000328338	0.00373143	0.0828735	0.00156785
CG9812	3147	0.677031	4.19598	0.000328416	0.00373143	0.0826438	0.00156785
CG13588	3633	-0.554719	-4.19107	0.000332508	0.00377519	0.0707037	0.00158944
CG9861	3103	0.486821	4.19067	0.000332844	0.00377625	0.0697314	0.00158944
CG17764	1147	0.488899	4.18863	0.000334558	0.00379295	0.0647778	0.00159667
Trax	20231	0.535872	4.18824	0.000334888	0.00379394	0.0638283	0.00159667
RpL18	10711	0.464143	4.18695	0.000335976	0.00380351	0.0607004	0.00160027
CG5773	25807	0.925296	4.1859	0.00033687	0.00380906	0.0581375	0.00160271
CG7211	14663	0.524547	4.1858	0.000336953	0.00380906	0.0578997	0.00160271
CG9897	3077	0.726691	4.1848	0.000337809	0.00381598	0.055454	0.00160515
CG12946	18823	0.507075	4.18433	0.000338203	0.00381766	0.0543322	0.00160515
CG31169	21961	-0.444777	-4.18212	0.000340098	0.00383626	0.0489437	0.00161232
CG31262	20737	-0.437126	-4.18174	0.000340424	0.00383626	0.0480202	0.00161232
CG14715	19245	0.37429	4.18128	0.000340821	0.00383626	0.0468964	0.00161473
AnnX	25	0.537772	4.18126	0.000340832	0.00383626	0.0468659	0.00161473
CG17757	7149	0.665671	4.18018	0.000341764	0.00384399	0.0442336	0.00161598
CG11768	18481	0.645798	4.17941	0.000342426	0.00384603	0.0423692	0.00161598
gem	29837	0.378011	4.1794	0.000342438	0.00384603	0.0423358	0.00161598
CG15335	1825	0.642035	4.17858	0.000343149	0.00384995	0.0403346	0.00161838
CG2709	719	0.593281	4.17843	0.000343279	0.00384995	0.0399703	0.00161838
S1P	13075	-0.39551	-4.17612	0.000345279	0.0038696	0.0343702	0.00162665
CG13749	28423	0.49133	4.17484	0.000346403	0.00387941	0.0312378	0.00163019
wbl	25347	0.885672	4.17406	0.000347082	0.00388424	0.0293488	0.00163373
CG33253	7189	0.644544	4.17059	0.00035013	0.00391555	0.0209213	0.00164668
CG14717	19249	0.535432	4.16978	0.000350844	0.00392073	0.0189577	0.0016502
CG15780	1193	0.50613	4.16819	0.000352253	0.00393366	0.0150962	0.00165372
CG6967	26011	-0.4795	-4.16704	0.00035328	0.00394231	0.0122911	0.00165724
Hsp70Ab	19331	0.641936	4.16648	0.000353775	0.00394502	0.0109402	0.00165956
CG2201	24667	-0.432779	-4.16591	0.000354284	0.00394718	0.00955417	0.00165956
Rx	2333	0.517468	4.16567	0.000354507	0.00394718	0.00894937	0.0016607
Hexo2	1909	0.504812	4.16542	0.000354726	0.00394718	0.00835249	0.0016607
Sse	11071	-0.485904	-4.16491	0.000355182	0.00394945	0.00711381	0.0016607
disco-r	6551	0.482775	4.16454	0.00035551	0.00395028	0.00622556	0.0016642
Porin2	15755	0.621082	4.16248	0.000357363	0.00396805	0.00121549	0.00166768
CG17224	11885	0.726016	4.16112	0.000358591	0.00397886	-0.00209043	0.00167465
AttC	26999	1.44026	4.16032	0.000359317	0.00398408	-0.0040396	0.00167465
mei-41	6571	0.398716	4.16	0.000359611	0.00398452	-0.00482808	0.00167812
CG7080	21937	0.721872	4.15866	0.00036082	0.00399509	-0.00806416	0.00168159
CG30382	28817	0.440404	4.15641	0.00036288	0.00401505	-0.0135483	0.00168971
CG12057	1985	-0.969656	-4.1554	0.000363802	0.00402119	-0.0159933	0.00169078
CG1116	13573	0.358907	4.15507	0.000364106	0.00402119	-0.0167995	0.00169078
CG9924	19905	-0.42945	-4.15496	0.000364207	0.00402119	-0.0170658	0.00169078
Oseg4	4319	0.5835	4.15258	0.000366397	0.00404252	-0.0228432	0.00169887
CG2862	11955	0.498903	4.15223	0.000366724	0.00404319	-0.0237027	0.00170111
CG8986	27601	0.474427	4.15196	0.000366975	0.00404319	-0.0243623	0.00170111
CG14406	6163	0.897634	4.14718	0.000371421	0.00408929	-0.0359664	0.00171844
Ski6	16227	0.485958	4.14323	0.000375134	0.00412726	-0.0455487	0.00173574
CG12102	2199	0.435208	4.1416	0.000376677	0.00414036	-0.0495056	0.00174132
CG31272	19049	0.836963	4.14123	0.000377035	0.00414036	-0.0504204	0.00174132
CG17029	8573	0.665485	4.14114	0.000377119	0.00414036	-0.0506333	0.00174132
MtnA	18821	0.554013	4.13717	0.000380911	0.00417906	-0.0602733	0.00175856
T3dh	2845	0.424104	4.13403	0.000383935	0.00420784	-0.0678904	0.00176993
Cyp28c1	5527	0.439074	4.13389	0.000384072	0.00420784	-0.0682346	0.00176993
CG13424	25077	0.895227	4.13341	0.000384532	0.00420882	-0.0693873	0.00177081
bru-2	16007	0.431618	4.13324	0.0003847	0.00420882	-0.0698093	0.00177081
CG15093	25537	0.494365	4.13293	0.000384997	0.00420913	-0.0705531	0.00177081
l(2)01810	15925	-0.382823	-4.13214	0.000385769	0.00421462	-0.0724829	0.00177293
CG9314	15023	0.48344	4.13184	0.000386057	0.00421482	-0.0732009	0.00177293
CG10263	17443	0.457383	4.12915	0.000388688	0.00423738	-0.0797444	0.00178136
CG14481	25851	0.386138	4.12873	0.000389096	0.00423738	-0.0807541	0.00178136
CG13499	2779	0.557302	4.12868	0.000389147	0.00423738	-0.0808803	0.00178136
CG6254	18869	-0.407314	-4.12835	0.00038947	0.00423738	-0.0816789	0.00178136
Actn	509	0.553795	4.12807	0.000389748	0.00423738	-0.082367	0.00178136
CG11106	5345	0.53039	4.12787	0.000389941	0.00423738	-0.0828444	0.00178136
CG3906	3297	0.440217	4.12779	0.000390021	0.00423738	-0.0830416	0.00178136
CG4892	16735	-0.410596	-4.12737	0.000390437	0.00423895	-0.0840673	0.00178136
CG12105	4365	0.671551	4.12707	0.000390727	0.00423915	-0.0847819	0.00178345
RpS18	25155	0.475038	4.12645	0.000391343	0.00424289	-0.0862992	0.00178345
WASp	23815	0.398191	4.12511	0.000392662	0.0042528	-0.0895424	0.00178885
CG3437	10081	-0.55165	-4.12497	0.0003928	0.0042528	-0.0898803	0.00178885
S6k	11053	-0.445933	-4.12467	0.000393104	0.00425314	-0.0906254	0.00178885
Hsp70Ba	19627	0.639746	4.12381	0.000393949	0.00425933	-0.0926932	0.00179092
CG14275	14845	0.578471	4.12331	0.000394449	0.00426121	-0.0939151	0.00179092
CG12203	7269	0.493919	4.12309	0.000394667	0.00426121	-0.0944474	0.00179422
CG6784	22287	0.490232	4.12197	0.000395782	0.00426942	-0.0971636	0.00179505
CG31709	15225	-0.465922	-4.12178	0.000395974	0.00426942	-0.0976306	0.00179505
CG10186	17463	0.700955	4.12146	0.000396294	0.00426992	-0.0984096	0.00179505
CG5053	23069	-0.44003	-4.12114	0.000396611	0.0042704	-0.0991795	0.00179834
Acp32CD	15713	0.651786	4.11969	0.000398065	0.0042831	-0.102703	0.00180039
CG12278	21611	0.672206	4.11932	0.000398432	0.0042841	-0.103591	0.00180039
a10	8195	0.473605	4.11767	0.000400092	0.004299	-0.107597	0.0018082
CG7514	5221	0.471285	4.11539	0.000402394	0.00432076	-0.113122	0.00181599
GstE4	25591	0.511849	4.11443	0.00040337	0.00432151	-0.115453	0.00181753
CG15055	7011	0.652951	4.11441	0.000403393	0.00432151	-0.11551	0.00181753
CG10098	17893	0.424098	4.11418	0.000403629	0.00432151	-0.116072	0.00181753
CG6304	16935	-0.374999	-4.11414	0.000403672	0.00432151	-0.116175	0.00181753
CG11591	5073	0.632488	4.11397	0.000403846	0.00432151	-0.116591	0.00181753
CG15930	1141	0.515711	4.11363	0.000404183	0.00432216	-0.117393	0.00181753
Cyp12d1-d	29417	-0.808897	-4.1123	0.000405541	0.00433336	-0.120624	0.00182279
CG10417	24885	-0.552111	-4.11203	0.000405821	0.00433336	-0.121288	0.00182279
CG14340	12301	0.568362	4.11179	0.000406062	0.00433336	-0.121859	0.00182279
CG13014	6587	0.743948	4.1081	0.000409857	0.00437088	-0.130819	0.00183949
E(bx)	3933	-0.405973	-4.10621	0.000411818	0.0043884	-0.135415	0.00184469
CG9895	3071	0.644263	4.10582	0.000412214	0.0043884	-0.136339	0.00184469
CG17327	19699	0.470887	4.1057	0.000412342	0.0043884	-0.13664	0.00184469
skf	27803	0.496564	4.10103	0.000417225	0.00443735	-0.147974	0.00186581
CG12870	23671	0.511852	4.10049	0.000417792	0.00444035	-0.149281	0.00186901
CG14968	4761	0.49292	4.09949	0.00041884	0.00444689	-0.151694	0.00186967
CG8236	18451	0.459343	4.0993	0.000419041	0.00444689	-0.152157	0.00186967
CG10725	29307	0.454163	4.09909	0.00041926	0.00444689	-0.152659	0.00186967
CG17298	21691	0.705849	4.095	0.000423605	0.00448993	-0.162586	0.0018907
CG14581	11165	0.427955	4.09366	0.000425039	0.00450208	-0.165839	0.00189387
Suv4-20	209	-0.393699	-4.09063	0.000428296	0.0045335	-0.173188	0.00190595
GstD7	19457	0.419749	4.08769	0.000431477	0.00456408	-0.180312	0.00191801
Pax	17361	0.647703	4.08609	0.000433217	0.00457939	-0.184185	0.00192561
CG12056	1987	0.532968	4.08534	0.000434035	0.00458493	-0.186001	0.00192875
siz	12807	0.463913	4.08448	0.000434974	0.00459175	-0.188081	0.00193059
wal	27631	0.401398	4.0841	0.000435392	0.00459306	-0.189005	0.00193059
CG1906	23959	0.645687	4.08358	0.000435959	0.00459595	-0.19026	0.00193372
CG32098	9371	0.398436	4.08272	0.000436909	0.00460285	-0.192354	0.00193685
CG14696	19087	0.523338	4.0818	0.000437924	0.00461044	-0.194587	0.00193997
btd	2117	0.594595	4.08119	0.000438595	0.0046144	-0.196062	0.00194179
CG12140	28039	0.437164	4.08085	0.000438973	0.00461527	-0.19689	0.00194179
CG9444	18719	0.483261	4.07944	0.000440535	0.00462858	-0.20031	0.00194801
CG33178	6135	0.579952	4.07886	0.000441174	0.00463218	-0.201704	0.00194801
CG13026	8291	0.699788	4.07772	0.000442446	0.00463737	-0.204476	0.00195112
CG6753	19621	0.61126	4.07763	0.000442542	0.00463737	-0.204683	0.00195291
CG18067	25073	0.465211	4.07762	0.000442558	0.00463737	-0.204719	0.00195291
LysD	4113	1.73102	4.07531	0.000445136	0.00466126	-0.21031	0.00196042
CG31007	24431	0.590201	4.07346	0.000447214	0.00467988	-0.214791	0.00196791
eg	13029	0.556392	4.07161	0.000449297	0.00469854	-0.219265	0.00197539
CG32640	5777	0.99235	4.07047	0.000450587	0.00470887	-0.222023	0.00198154
CG7135	6945	0.483523	4.06982	0.000451327	0.00471345	-0.223601	0.00198154
CG11191	28777	0.568013	4.06904	0.000452215	0.00471548	-0.225495	0.00198196
CG12780	28557	0.487053	4.06897	0.000452297	0.00471548	-0.225668	0.00198196
Lcp65Aa	10869	0.602762	4.06886	0.000452426	0.00471548	-0.225942	0.00198196
CG5597	3317	0.765727	4.0677	0.00045374	0.00472603	-0.228734	0.00198941
CG12419	18803	0.892302	4.0649	0.000456951	0.00475562	-0.235519	0.00199989
CoVa	19315	0.528961	4.0647	0.000457189	0.00475562	-0.236021	0.00199989
Rh4	8275	0.582976	4.06435	0.000457585	0.00475657	-0.236854	0.00200293
CG9815	3143	1.09693	4.06297	0.000459183	0.00477001	-0.240208	0.00200597
Acp53C14b	26155	0.580474	4.06249	0.000459734	0.00477161	-0.241362	0.00200767
TepIV	17423	0.529374	4.0623	0.000459948	0.00477161	-0.24181	0.00200767
kraken	12391	0.45313	4.06103	0.000461425	0.00477812	-0.244895	0.00200804
CG32778	917	0.527167	4.061	0.000461457	0.00477812	-0.244962	0.00200804
bip1	10505	-0.377985	-4.06097	0.000461492	0.00477812	-0.245035	0.00200804
Poxm	18353	0.675019	4.06014	0.000462464	0.00478344	-0.247059	0.00201106
CG5389	8453	0.566021	4.06001	0.000462617	0.00478344	-0.247378	0.00201275
CG34050	30673	0.448789	4.0593	0.000463437	0.00478788	-0.249082	0.00201275
CG11470	24007	0.510173	4.05911	0.000463659	0.00478788	-0.249544	0.00201577
betaTub56D	25391	0.452413	4.05746	0.000465591	0.00479906	-0.253543	0.00201779
CG14683	18969	-0.379868	-4.05723	0.000465853	0.00479906	-0.254086	0.00201779
RpS16	2853	0.454253	4.05701	0.000466114	0.00479906	-0.254624	0.00201779
CG14850	20035	0.573	4.05698	0.000466152	0.00479906	-0.254702	0.00201779
Rdh	4863	0.547098	4.05669	0.000466495	0.00479906	-0.255409	0.00201779
CG12038	4089	0.535384	4.05661	0.000466588	0.00479906	-0.255602	0.00201814
LamC	26781	0.527008	4.05617	0.000467099	0.00479906	-0.256655	0.00201814
CG31845	16313	0.484953	4.05595	0.000467361	0.00479906	-0.257194	0.00201814
CG5815	23411	-0.37391	-4.05583	0.000467504	0.00479906	-0.25749	0.00202113
CG9070	27777	0.521617	4.05476	0.000468759	0.0048061	-0.260069	0.00202279
CG18437	23605	0.505677	4.05472	0.000468806	0.0048061	-0.260164	0.00202279
Sk2	4617	0.405305	4.05408	0.00046956	0.00481069	-0.261712	0.00202578
mthl1	6643	-0.618373	-4.05309	0.000470736	0.00481957	-0.264118	0.00202876
tup	17195	0.556527	4.05218	0.000471817	0.00482748	-0.266324	0.00203173
CG6195	21313	0.441561	4.0513	0.000472867	0.00483426	-0.268463	0.00203338
CG13133	15413	0.60074	4.0511	0.000473098	0.00483426	-0.268933	0.00203338
CG9486	14295	0.492305	4.05066	0.000473621	0.00483631	-0.269996	0.00203502
CG5548	6129	0.475922	4.05041	0.000473917	0.00483631	-0.270597	0.00203502
Nplp2	9085	0.488187	4.04922	0.000475339	0.00484586	-0.273479	0.00203798
CG15393	12047	0.515019	4.04904	0.000475564	0.00484586	-0.273934	0.00203961
CG32209	7659	1.00877	4.04885	0.000475783	0.00484586	-0.274378	0.00203961
CG9331	17673	0.440553	4.04817	0.000476604	0.00485106	-0.276036	0.00204256
Cyp4d1	637	1.15391	4.046	0.000479212	0.00487403	-0.281285	0.00204846
kappaB-Ras	28979	0.377594	4.04577	0.000479485	0.00487403	-0.281833	0.00204846
CG17323	17185	0.488325	4.0451	0.0004803	0.00487915	-0.283467	0.0020514
CG15247	2143	0.579009	4.04158	0.000484569	0.00491932	-0.29198	0.00207143
CG33080	1285	0.444262	4.03988	0.000486645	0.00493719	-0.296092	0.00207862
CG10998	11275	0.487015	4.03874	0.000488041	0.00494814	-0.298847	0.00208153
CG4962	8493	0.589014	4.03746	0.000489611	0.00496084	-0.301936	0.00208871
CG14796	421	-0.4441	-4.03534	0.000492237	0.00498133	-0.307082	0.00209588
CG18528	22641	-0.392304	-4.03509	0.000492539	0.00498133	-0.30767	0.00209742
CG3528	12043	0.431202	4.03505	0.000492589	0.00498133	-0.307768	0.00209742
Mhcl	20451	-0.333378	-4.03241	0.000495872	0.00501017	-0.314158	0.00210746
deltaTry	27691	0.496715	4.03202	0.000496355	0.00501017	-0.315095	0.00210746
Gs2	5417	0.4973	4.03191	0.000496501	0.00501017	-0.315376	0.00210898
CG10638	29305	-0.495037	-4.03173	0.000496723	0.00501017	-0.315807	0.00210898
mRpL50	10709	0.802576	4.03053	0.00049822	0.00502203	-0.3187	0.00211186
Treh	2359	-0.392298	-4.02828	0.000501055	0.00504735	-0.324157	0.00212322
CG7430	7977	0.457316	4.02746	0.000502087	0.00505223	-0.326136	0.00212472
CG16986	4541	0.649995	4.02738	0.000502185	0.00505223	-0.326324	0.00212472
CG30360	28587	0.970631	4.02539	0.000504707	0.00507434	-0.331143	0.00213604
CG9059	6801	0.578444	4.02433	0.000506047	0.00508453	-0.333691	0.00213889
CG12825	28713	0.598487	4.02354	0.000507054	0.0050899	-0.335603	0.00214037
CG1961	5325	0.445552	4.0234	0.000507232	0.0050899	-0.335941	0.00214037
sage	18545	0.569669	4.02303	0.000507714	0.00509147	-0.336854	0.00214322
CG10650	17309	0.498571	4.0211	0.000510176	0.00511288	-0.341506	0.00215027
Rtnl1	13955	0.426437	4.02085	0.000510504	0.00511288	-0.342123	0.00215311
Msp-300	30343	0.505593	4.01927	0.000512528	0.00512571	-0.345928	0.00215601
CG5694	15383	-0.494065	-4.01902	0.000512859	0.00512571	-0.346549	0.00215601
yuri	31175	0.459053	4.01899	0.000512894	0.00512571	-0.346614	0.00215601
CG5273	177	0.410447	4.01883	0.000513096	0.00512571	-0.346993	0.00215601
CG11784	28307	0.417274	4.01672	0.000515823	0.00514967	-0.352091	0.0021659
CG14932	15865	0.500292	4.01619	0.000516514	0.00515139	-0.353377	0.0021659
CG32453	13167	0.572774	4.01608	0.000516655	0.00515139	-0.353639	0.0021659
CG32552	6969	0.684605	4.01582	0.000517	0.00515155	-0.354283	0.0021659
CG18806	17507	0.634544	4.01553	0.000517377	0.00515202	-0.354982	0.0021659
Sod	9725	0.450819	4.01451	0.000518701	0.00515914	-0.35744	0.00217014
CG32224	7495	0.570548	4.01443	0.000518808	0.00515914	-0.357639	0.00217014
CG6294	6255	0.452583	4.01422	0.000519082	0.00515914	-0.358146	0.00217014
CG9689	2129	0.57317	4.01347	0.000520056	0.00516363	-0.359948	0.00217156
CAH2	9349	-0.402666	-4.01337	0.000520195	0.00516363	-0.360205	0.00217156
CG12933	28213	0.629756	4.01284	0.000520885	0.00516721	-0.36148	0.00217435
CG3788	3089	0.438798	4.01121	0.000523023	0.00518513	-0.365418	0.00218132
CG4547	1497	0.589235	4.00909	0.000525817	0.0052064	-0.37054	0.00219105
Pde9	5731	0.607855	4.00908	0.000525835	0.0052064	-0.370573	0.00219105
fit	21853	0.845402	4.00789	0.0005274	0.00521859	-0.373431	0.00219382
ed	11581	-0.404624	-4.00592	0.00053002	0.00523965	-0.378194	0.00220352
CG4674	19075	0.459305	4.00579	0.000530199	0.00523965	-0.378519	0.00220352
CG5611	23587	0.451104	4.00442	0.000532025	0.00525148	-0.381824	0.00220905
Picot	26195	0.482218	4.00439	0.000532068	0.00525148	-0.381901	0.00220905
CS-2	13093	0.460519	4.00386	0.000532777	0.00525517	-0.383182	0.00221177
dnc	759	0.39405	4.00296	0.000533976	0.00525592	-0.385343	0.00221177
CG8790	19741	0.461044	4.00288	0.000534092	0.00525592	-0.385551	0.00221177
CG17404	19541	0.482462	4.00267	0.000534369	0.00525592	-0.386049	0.00221177
CG12802	18801	0.388422	4.00256	0.00053452	0.00525592	-0.386321	0.00221308
CG11999	13623	0.4478	4.00255	0.000534534	0.00525592	-0.386347	0.00221308
CG7835	6981	0.502134	4.00168	0.000535698	0.0052638	-0.388437	0.00221308
CG17234	12009	0.687009	4.00122	0.000536319	0.0052638	-0.389551	0.00221308
CG17141	22139	0.465911	4.0012	0.000536346	0.0052638	-0.389599	0.00221308
Idgf3	16811	0.48431	4.00082	0.000536864	0.00526558	-0.390528	0.00221582
CG9673	6721	0.509757	3.99916	0.000539098	0.00528418	-0.394519	0.00222268
CG7896	24113	0.616403	3.99876	0.000539643	0.0052862	-0.39549	0.00222541
syd	10537	0.424454	3.99763	0.00054118	0.00529502	-0.398225	0.00222674
if	6713	0.551419	3.9976	0.000541221	0.00529502	-0.398297	0.00222674
CG9459	18811	0.534805	3.99715	0.000541832	0.00529769	-0.399382	0.00222946
RpS5a	6793	0.411437	3.99486	0.000544962	0.00532496	-0.404917	0.00224031
CG33330	20087	0.516873	3.99443	0.000545544	0.00532732	-0.405944	0.00224031
pburs	16475	0.405127	3.99406	0.000546055	0.00532783	-0.406844	0.00224031
HLH4C	1037	0.52581	3.9939	0.000546278	0.00532783	-0.407237	0.00224031
mira	21381	0.481709	3.99347	0.000546873	0.00532992	-0.408283	0.00224152
CG2812	3335	0.460416	3.99296	0.000547566	0.00532992	-0.409499	0.00224152
mRpL55	21235	0.50516	3.99291	0.000547644	0.00532992	-0.409636	0.00224152
mRpL49	5711	0.493653	3.99274	0.000547868	0.00532992	-0.41003	0.00224152
CG17036	16101	0.533667	3.9925	0.000548197	0.00532992	-0.410607	0.00224152
CG17777	571	0.697477	3.99188	0.000549058	0.00533205	-0.412115	0.00224282
CG3621	561	0.455287	3.99185	0.000549099	0.00533205	-0.412186	0.00224282
h	10223	0.426981	3.99005	0.000551583	0.00535061	-0.416524	0.00225228
CG32695	2145	0.499702	3.98997	0.000551694	0.00535061	-0.416718	0.00225228
RpS9	10015	0.379887	3.98917	0.000552811	0.00535812	-0.418661	0.00225496
CG32070	9757	0.568012	3.98801	0.000554417	0.00537035	-0.421449	0.00225764
CG6910	9351	0.584776	3.98762	0.000554966	0.00537234	-0.422401	0.00226031
CG5454	21167	0.465982	3.98698	0.000555863	0.0053777	-0.423954	0.00226298
Pomp	17665	0.592725	3.98575	0.000557575	0.00538887	-0.426909	0.00226832
CG2065	28859	0.495761	3.98566	0.000557707	0.00538887	-0.427136	0.00226832
CG15861	3783	0.4937	3.9836	0.000560595	0.00541343	-0.432099	0.00227911
CG6972	22105	0.719457	3.98196	0.000562906	0.00543239	-0.436052	0.00228582
CG30116	25669	0.546324	3.98149	0.000563579	0.00543553	-0.437201	0.00228847
Art6	19911	0.44659	3.98081	0.000564535	0.00544139	-0.438829	0.00228952
dp	29275	0.581147	3.98001	0.000565669	0.00544539	-0.440757	0.00228952
Oamb	21515	0.407817	3.97992	0.000565801	0.00544539	-0.440981	0.00228952
CG31867	15813	0.495316	3.9796	0.000566264	0.00544539	-0.441768	0.00228952
CG32495	29885	0.44697	3.97954	0.000566343	0.00544539	-0.441901	0.00228952
d	14945	0.546792	3.97921	0.000566807	0.00544651	-0.442689	0.00229215
Vps28	28707	0.410923	3.97766	0.000569026	0.00546446	-0.446443	0.00229883
CG14693	19029	-0.401043	-3.97698	0.000570001	0.00547047	-0.448087	0.00230145
b	16331	1.00633	3.97627	0.000571008	0.00547677	-0.449784	0.00230408
CG30259	2965	0.494681	3.97538	0.00057229	0.00548235	-0.451938	0.00230528
CG8680	13931	0.49419	3.97538	0.000572291	0.00548235	-0.45194	0.00230528
syd	10535	0.399015	3.9732	0.000575438	0.00550913	-0.45721	0.00231595
sca	27283	0.471537	3.97289	0.000575879	0.00550997	-0.457946	0.00231856
CG2213	4215	0.503505	3.97245	0.000576511	0.00551265	-0.459	0.00232117
CG14331	20791	0.440414	3.969	0.000581539	0.00555732	-0.467341	0.00233985
CG7781	14859	0.509135	3.96805	0.000582926	0.00556717	-0.46963	0.00234244
CG11033	18521	-0.369435	-3.96749	0.000583737	0.0055705	-0.470967	0.00234359
gp210	24819	-0.438427	-3.96732	0.000583986	0.0055705	-0.471377	0.00234359
CG31989	14049	0.737321	3.96679	0.000584765	0.00557452	-0.472657	0.00234617
CG14634	231	0.449057	3.96623	0.000585593	0.00557902	-0.474016	0.00234875
Hsp70Bc	19563	0.700261	3.96553	0.000586619	0.0055846	-0.475698	0.0023499
CG4623	11135	0.559614	3.96535	0.000586893	0.0055846	-0.476147	0.0023499
CG33541	30199	0.520097	3.96384	0.000589124	0.00560241	-0.47979	0.00235647
CG31121	22767	0.506261	3.96347	0.000589668	0.00560418	-0.480678	0.0023576
PGRP-LB	19199	0.583176	3.96317	0.000590111	0.00560498	-0.4814	0.0023576
spz	23469	-0.452581	-3.96255	0.000591034	0.00561034	-0.482901	0.00236016
CG13581	3599	0.530998	3.96099	0.000593352	0.00562892	-0.48666	0.00236671
CG11870	30127	0.446659	3.96	0.000594816	0.00563939	-0.489028	0.00237326
Osi17	13313	0.485525	3.95911	0.000596159	0.0056487	-0.491195	0.0023758
gol	3855	0.632679	3.95859	0.000596928	0.00565256	-0.492432	0.00237835
r	29805	0.521798	3.95765	0.000598348	0.00566258	-0.494715	0.00238089
CG33500	9513	1.25439	3.95632	0.000600346	0.00567805	-0.497917	0.00238741
CG2975	11813	0.669487	3.95591	0.000600954	0.00568036	-0.498889	0.00238994
pcx	579	-0.365523	-3.95316	0.000605127	0.00571449	-0.505535	0.00240401
CG1702	11347	0.456696	3.95282	0.000605646	0.00571449	-0.506358	0.00240401
RhoGAP71E	8657	0.37629	3.95275	0.00060575	0.00571449	-0.506524	0.00240401
Tsp29Fa	15061	0.506318	3.95257	0.000606027	0.00571449	-0.506963	0.00240401
CG8160	26571	0.496946	3.95137	0.000607848	0.00572821	-0.509844	0.00241049
CG31412	18841	0.533361	3.95033	0.000609435	0.00573657	-0.512348	0.00241155
Aef1	12897	-0.383188	-3.95031	0.00060947	0.00573657	-0.512403	0.00241155
Amy-d	26021	0.559383	3.94862	0.00061206	0.00575437	-0.516475	0.00242051
RpL36A	14759	0.465995	3.94859	0.000612096	0.00575437	-0.516533	0.00242051
CG12452	12753	0.601266	3.94819	0.000612722	0.00575679	-0.517514	0.00242301
CG10531	2363	0.920446	3.94675	0.000614944	0.00577419	-0.52099	0.00242946
CG11245	5641	0.492098	3.94446	0.000618482	0.00580323	-0.526499	0.00243984
CG1124	13661	0.476922	3.94427	0.000618779	0.00580323	-0.52696	0.00244232
Irbp	19179	-0.416009	-3.94343	0.000620082	0.00581197	-0.52898	0.0024448
CG13540	3099	0.473317	3.94252	0.000621494	0.00582171	-0.531164	0.00244728
CG1906	23955	-0.43989	-3.94165	0.000622859	0.00583101	-0.533272	0.00245369
ppk7	14353	0.442773	3.94077	0.000624227	0.00584031	-0.535378	0.00245616
Cbp20	20911	0.437249	3.94019	0.00062515	0.00584204	-0.536796	0.00245715
CG11255	9187	0.398217	3.93998	0.000625471	0.00584204	-0.53729	0.00245715
ImpE1	10295	0.573803	3.93977	0.000625809	0.00584204	-0.537808	0.00245815
CG11000	13353	0.668303	3.9397	0.000625906	0.00584204	-0.537958	0.00245815
l(2)05070	26385	0.441488	3.93924	0.000626631	0.00584531	-0.539069	0.0024606
CG14235	7425	0.502683	3.93836	0.000628022	0.00585479	-0.541197	0.00246306
CG31451	22437	0.592792	3.93772	0.000629036	0.00586009	-0.542747	0.00246404
Cyp18a1	7079	0.522026	3.93752	0.00062934	0.00586009	-0.54321	0.00246404
CG1115	13575	0.471698	3.93709	0.000630028	0.00586301	-0.544261	0.00246649
MICAL-like	9191	-0.417006	-3.93619	0.00063145	0.00587275	-0.546424	0.00246894
CG17018	24723	-0.50552	-3.93515	0.000633102	0.00588461	-0.548933	0.00247529
stau	25767	-0.436835	-3.93414	0.000634702	0.00589597	-0.551356	0.00248163
CG12590	13567	0.598332	3.93231	0.00063762	0.00591917	-0.55576	0.0024904
CG6379	999	0.364142	3.9321	0.000637955	0.00591917	-0.556265	0.0024904
CG30457	26049	0.600425	3.93168	0.000638626	0.00592187	-0.557273	0.00249135
Rpb8	13019	0.381716	3.93119	0.000639409	0.00592562	-0.55845	0.00249135
CG1552	5279	0.568228	3.92968	0.000641842	0.00594464	-0.562096	0.00250156
Mst35Bb	16523	-0.530336	-3.9283	0.000644075	0.00596177	-0.565431	0.00250638
Acox57D-p	2461	-0.46332	-3.92806	0.000644453	0.00596177	-0.565994	0.00250638
Tsp74F	8001	-0.371732	-3.92753	0.000645318	0.0059646	-0.567282	0.00250879
CG13193	27547	0.565497	3.9274	0.000645522	0.0059646	-0.567585	0.00251119
CG2467	5569	0.675346	3.92599	0.000647802	0.00598213	-0.57097	0.00251748
sli	26441	0.478463	3.92556	0.000648517	0.00598519	-0.572029	0.00251988
CG9350	2351	0.50156	3.92376	0.000651437	0.0060086	-0.576342	0.00252615
Dip1	1981	0.524387	3.92314	0.000652453	0.00601373	-0.577838	0.00252854
dro3	4715	0.535296	3.92295	0.000652764	0.00601373	-0.578294	0.00253093
m2	23211	0.474864	3.92246	0.000653576	0.00601768	-0.579488	0.00253331
mRpS22	23651	0.531083	3.92053	0.000656742	0.00604095	-0.584126	0.00254044
CG7668	7573	-0.408298	-3.92032	0.000657082	0.00604095	-0.584623	0.00254044
CG6227	6215	0.429648	3.92021	0.000657263	0.00604095	-0.584888	0.00254044
Tgt	12327	0.395968	3.91732	0.000662048	0.00608135	-0.591849	0.00255827
ey	29223	0.419768	3.91653	0.000663365	0.00608987	-0.593758	0.00256063
skpF	3139	1.0828	3.91227	0.000670476	0.00615153	-0.60399	0.00258615
CG32230	53	0.412931	3.91158	0.000671652	0.00615665	-0.605672	0.00258931
CG2056	1877	0.534375	3.91148	0.00067182	0.00615665	-0.605913	0.00258931
CG14754	28591	0.437092	3.91121	0.000672272	0.00615717	-0.606557	0.00258931
grn	18273	0.689963	3.91086	0.00067285	0.00615886	-0.607383	0.00259013
B-H1	6819	0.522764	3.91056	0.000673361	0.00615993	-0.608112	0.00259013
Dhfr	20559	0.402581	3.91031	0.000673793	0.00616028	-0.608727	0.00259246
CG33062	7737	0.387437	3.9097	0.000674811	0.00616599	-0.610176	0.00259479
CG12384	27733	0.400284	3.90874	0.000676442	0.00617727	-0.612492	0.00259712
CG4763	3489	0.512575	3.90848	0.000676879	0.00617766	-0.613112	0.00259944
CG5924	15313	-0.381509	-3.90789	0.00067789	0.00618252	-0.614544	0.00259953
mei-W68	25271	0.438408	3.90751	0.000678524	0.00618252	-0.615442	0.00259953
CG17378	14445	0.521342	3.90725	0.000678965	0.00618252	-0.616065	0.00259953
Scgbeta	19501	0.524486	3.90706	0.000679301	0.00618252	-0.61654	0.00259953
ast	12295	-0.56131	-3.90701	0.000679389	0.00618252	-0.616664	0.00259953
CG32554	6879	0.50908	3.90672	0.000679874	0.00618334	-0.61735	0.00260185
CG1751	5435	0.337073	3.90616	0.000680831	0.00618843	-0.618698	0.00260264
cav	22517	-0.466305	-3.90579	0.000681462	0.00618941	-0.619588	0.00260264
CG7709	21115	0.532464	3.90563	0.00068173	0.00618941	-0.619965	0.00260495
fs(2)ltoPP43	17523	-0.513923	-3.90453	0.000683616	0.00619963	-0.622616	0.00260805
CG14515	23863	0.678384	3.90451	0.000683648	0.00619963	-0.622661	0.00260805
CG11674	6077	0.452137	3.90414	0.000684288	0.00620183	-0.623559	0.00260805
CG11966	18581	0.452852	3.90319	0.00068591	0.00621293	-0.62583	0.00261416
CG3690	269	0.653644	3.90231	0.00068743	0.00622309	-0.627954	0.00261645
CG10931	29543	0.448418	3.90165	0.000688562	0.00622974	-0.629534	0.00262255
CG5614	20361	-0.478859	-3.901	0.000689699	0.00623289	-0.631117	0.00262332
CG14125	9429	0.394386	3.90099	0.000689708	0.00623289	-0.631129	0.00262332
CG10396	24881	0.409779	3.89977	0.000691824	0.00624839	-0.634068	0.0026294
RpL39	3411	0.407786	3.8992	0.00069281	0.00625369	-0.635435	0.00263168
CG14246	31023	0.688573	3.89864	0.000693777	0.00625881	-0.636773	0.00263396
CG13248	12713	0.512139	3.89714	0.000696388	0.00627873	-0.640377	0.00264003
CG1637	5301	0.356924	3.8964	0.000697696	0.0062869	-0.642177	0.00264456
CG14652	13797	0.434174	3.89609	0.000698223	0.00628776	-0.642902	0.00264456
CG6308	6259	0.504258	3.89588	0.000698596	0.00628776	-0.643414	0.00264683
CG31001	24621	-0.456518	-3.89255	0.00070446	0.00633689	-0.651433	0.00266423
cl	14045	0.387269	3.89167	0.000706	0.00634307	-0.653529	0.00266872
LysE	4105	1.4088	3.89145	0.00070639	0.00634307	-0.654059	0.00266872
CG7470	13095	0.526678	3.89127	0.000706708	0.00634307	-0.65449	0.00266944
CG14626	299	0.498092	3.89124	0.000706769	0.00634307	-0.654572	0.00266944
CG2843	11943	-0.453213	-3.88673	0.000714798	0.00641145	-0.665409	0.00269809
CG7518	19663	0.417424	3.88564	0.000716757	0.00642533	-0.668034	0.00270409
CG31746	17109	0.391725	3.88491	0.000718071	0.00643342	-0.669791	0.00270631
CG9029	14123	0.550662	3.88436	0.00071905	0.00643806	-0.671098	0.00270697
CG7271	7911	0.446707	3.88416	0.000719412	0.00643806	-0.671581	0.00270697
CG31360	20835	0.362875	3.88313	0.000721263	0.00645093	-0.674046	0.00271295
Tsp66E	10129	-0.380715	-3.88261	0.000722207	0.00645568	-0.675301	0.00271516
CG5727	15391	0.483169	3.88145	0.00072432	0.00646964	-0.678102	0.00272113
l(3)87Df	19669	0.411513	3.88129	0.000724597	0.00646964	-0.678469	0.00272333
CG15631	11515	-0.413374	-3.88076	0.000725573	0.00647438	-0.679761	0.00272397
qkr58E-1	2837	-0.425612	-3.88034	0.000726332	0.00647438	-0.680763	0.00272397
CG7017	7493	0.475739	3.8802	0.000726574	0.00647438	-0.681083	0.00272462
Pvf1	7139	0.426775	3.88009	0.000726783	0.00647438	-0.681359	0.00272462
CG6696	7083	0.45592	3.87924	0.000728331	0.00648447	-0.683399	0.00272681
CG31116	19381	0.434738	3.87873	0.000729261	0.00648905	-0.684623	0.002729
CG9945	25085	-0.403556	-3.87667	0.000733026	0.00651617	-0.689561	0.00274086
Irp-1B	18963	0.380579	3.87661	0.000733143	0.00651617	-0.689714	0.00274086
CG8157	26573	0.47185	3.87515	0.000735826	0.00653518	-0.693218	0.00274895
CG13905	4043	1.22307	3.87499	0.000736117	0.00653518	-0.693598	0.00274895
Jon99Cii	24069	0.361138	3.87467	0.000736723	0.00653685	-0.694387	0.00275112
CG3746	2979	0.497029	3.87368	0.000738552	0.00654936	-0.696765	0.00275546
CG16998	10609	0.489442	3.87341	0.000739047	0.00655003	-0.697407	0.00275546
Cyp4g15	5429	0.652752	3.87298	0.000739847	0.00655341	-0.698445	0.00275763
CG33464	26445	0.490436	3.87242	0.000740883	0.00655799	-0.699786	0.00275823
oaf	12039	-0.504415	-3.87224	0.000741203	0.00655799	-0.700201	0.00275823
CG32176	8107	-0.381461	-3.87092	0.000743673	0.00657612	-0.703391	0.00276783
CG33291	13011	0.51164	3.86931	0.000746677	0.00659333	-0.707256	0.00277428
CG17721	19125	0.544711	3.8692	0.000746878	0.00659333	-0.707515	0.00277428
CG15709	26295	0.58846	3.86919	0.000746884	0.00659333	-0.707522	0.00277428
CG3630	559	0.438565	3.86833	0.000748508	0.00660393	-0.709605	0.00278014
CG11458	12761	0.520953	3.86664	0.000751684	0.00662511	-0.713665	0.00278656
CG13018	26885	0.411959	3.86646	0.000752022	0.00662511	-0.714096	0.00278656
CG12896	27939	0.52995	3.86637	0.00075218	0.00662511	-0.714298	0.00278656
VhaM9.7-2	12919	0.408584	3.86587	0.000753119	0.00662965	-0.715494	0.00278869
CG31274	20665	-0.378131	-3.86357	0.000757477	0.00666427	-0.721027	0.00280193
CG12880	23611	0.495108	3.86288	0.000758786	0.00667202	-0.722682	0.00280775
CG11878	22939	0.602445	3.86194	0.000760564	0.0066839	-0.724926	0.00281357
CG3529	10059	0.396564	3.86133	0.000761731	0.00668833	-0.726396	0.0028141
sob	11719	0.659408	3.86123	0.000761923	0.00668833	-0.726638	0.0028141
pie	15535	-0.369913	-3.8601	0.000764072	0.0067034	-0.729338	0.0028199
PGRP-LC	29491	0.463256	3.85978	0.000764691	0.0067034	-0.730114	0.00282043
CG10513	23011	0.626493	3.85966	0.000764927	0.0067034	-0.73041	0.00282043
CG32193	7987	0.554958	3.85918	0.000765846	0.00670769	-0.731561	0.00282253
CG8908	25157	0.42353	3.85857	0.000767005	0.00671409	-0.733012	0.00282463
Spn43Ab	30953	0.466762	3.85745	0.000769169	0.00672926	-0.735712	0.00283042
CG17931	20609	-0.42943	-3.85719	0.000769656	0.00672976	-0.73632	0.00283093
Tim17b1	13583	0.501241	3.8569	0.000770232	0.00673103	-0.737036	0.00283093
CG31355	19567	0.463978	3.8553	0.000773309	0.00675414	-0.740859	0.00284037
Gs1l	11561	0.356895	3.85289	0.000777987	0.0067912	-0.74664	0.00285603
CG14798	29755	0.376521	3.85258	0.000778595	0.00679129	-0.747389	0.00285603
CG2201	31079	-0.434165	-3.85244	0.000778865	0.00679129	-0.747722	0.00285603
CG13889	4035	0.693358	3.85217	0.000779388	0.00679206	-0.748365	0.00285603
CG15892	1435	0.456815	3.85152	0.000780664	0.00679773	-0.749933	0.00285859
CG13465	8835	0.521198	3.85128	0.00078114	0.00679773	-0.750518	0.00285859
CG13038	8425	0.425514	3.85117	0.000781344	0.00679773	-0.750767	0.00285859
Six4	12779	0.451205	3.84985	0.000783931	0.00681645	-0.753937	0.00286797
CG32691	2205	0.562921	3.84884	0.000785913	0.0068287	-0.756356	0.00287209
CG10005	19353	0.4169	3.84869	0.000786214	0.0068287	-0.756723	0.00287209
CG14011	14081	0.75015	3.84832	0.000786943	0.00683095	-0.757612	0.00287255
CG8188	6891	-0.402994	-3.84811	0.000787347	0.00683095	-0.758104	0.00287255
fs(1)Yb	715	0.464694	3.84789	0.000787785	0.00683096	-0.758637	0.00287461
CG11498	24167	0.529715	3.84645	0.000790623	0.00684344	-0.762084	0.00287917
CG33340	22607	0.547214	3.84633	0.000790858	0.00684344	-0.762368	0.00287917
Rab9D	2283	0.467393	3.84633	0.000790861	0.00684344	-0.762373	0.00287917
CG1882	28725	0.436299	3.84627	0.000790974	0.00684344	-0.762509	0.00287917
Dgkepsilon	27279	0.366922	3.84577	0.00079197	0.00684826	-0.763715	0.00287962
CG8299	26425	0.527846	3.84555	0.000792409	0.00684827	-0.764247	0.00287962
CG6409	9793	0.896347	3.84419	0.000795106	0.00686224	-0.767503	0.00288574
CG13102	15085	0.443166	3.84413	0.000795228	0.00686224	-0.76765	0.00288574
mnb	31181	0.346704	3.84407	0.000795343	0.00686224	-0.767788	0.00288574
dyl	5173	0.555017	3.8427	0.000798072	0.006882	-0.771072	0.00289503
unpg	28321	0.558401	3.84213	0.000799227	0.00688815	-0.772457	0.00289706
l(2)tid	29509	0.559167	3.84188	0.000799717	0.00688858	-0.773045	0.00289909
CG14427	1557	0.4666	3.84044	0.000802595	0.00690956	-0.776487	0.00290676
CG14590	24785	0.631349	3.84018	0.000803121	0.00691028	-0.777115	0.00290676
trh	4001	0.52476	3.83784	0.000807847	0.00694713	-0.782739	0.00292325
CG15769	1271	0.574245	3.83627	0.000811019	0.00697057	-0.786494	0.00293249
CG11122	5405	0.456929	3.83524	0.000813111	0.00698149	-0.788963	0.00293649
CG9515	15129	0.778582	3.8352	0.000813182	0.00698149	-0.789047	0.00293649
CG33177	6133	0.458297	3.83481	0.00081398	0.0069845	-0.789986	0.00293849
Cp190	20281	-0.413761	-3.83452	0.000814568	0.00698571	-0.790679	0.00294049
CG33119	16395	0.513689	3.83288	0.000817929	0.00701069	-0.794624	0.00294969
Proct	14789	0.582774	3.83247	0.000818751	0.00701389	-0.795586	0.00295168
CG4901	15371	-0.351993	-3.83178	0.000820167	0.00702217	-0.797242	0.00295367
CG14990	4959	0.656744	3.831	0.000821775	0.00702874	-0.79912	0.00295601
CG3795	415	0.502038	3.83082	0.000822152	0.00702874	-0.799559	0.00295601
CG33791	30411	0.52512	3.83075	0.000822283	0.00702874	-0.799711	0.00295601
CG14780	383	0.555125	3.82886	0.000826175	0.00705816	-0.804236	0.00296877
yip3	3191	0.456287	3.82735	0.000829315	0.00708111	-0.80787	0.00297793
CG5254	175	0.565807	3.8267	0.000830662	0.00708874	-0.809425	0.00298186
CG16712	11705	0.495089	3.82646	0.000831144	0.00708898	-0.809981	0.00298186
Cyt-c-p	16845	0.422027	3.82549	0.000833165	0.00710234	-0.812308	0.0029874
CG30339	28245	0.575568	3.82483	0.000834553	0.0071057	-0.813902	0.00298969
CG7358	7163	0.407871	3.82469	0.000834843	0.0071057	-0.814236	0.00298969
LysC	4103	2.23122	3.82465	0.000834922	0.0071057	-0.814327	0.00298969
CG31174	21855	-0.356357	-3.82433	0.000835589	0.0071075	-0.815091	0.00299164
CG32152	8527	-0.421501	-3.82251	0.0008394	0.00713604	-0.819451	0.00300074
CG5527	23663	0.400681	3.82014	0.000844379	0.00717447	-0.825117	0.00301698
CG2083	4651	0.534143	3.81989	0.000844922	0.00717456	-0.825732	0.00301892
mars	27013	-0.403679	-3.81959	0.000845545	0.00717456	-0.826439	0.00301921
CG14253	23357	0.535994	3.81949	0.000845766	0.00717456	-0.826689	0.00301921
Surf1	10721	0.388406	3.8188	0.000847217	0.00718297	-0.828331	0.00302114
CG10080	2525	-0.356974	-3.81611	0.000852941	0.00722205	-0.834781	0.00303787
CG12923	28029	0.534243	3.81608	0.000853004	0.00722205	-0.834852	0.00303787
CG11885	12501	0.392672	3.81567	0.000853866	0.00722205	-0.83582	0.00303787
Nsf2	19921	0.343725	3.81554	0.000854141	0.00722205	-0.836128	0.00303787
CG3995	20757	-0.447965	-3.81541	0.000854431	0.00722205	-0.836453	0.00303787
CG14950	4565	0.521195	3.81529	0.000854692	0.00722205	-0.836746	0.00303814
Poxn	26453	0.538685	3.81511	0.000855061	0.00722205	-0.837159	0.00303814
CG12236	1253	-0.378795	-3.81356	0.00085839	0.00724626	-0.840881	0.00304716
CG14137	9591	0.516488	3.81315	0.000859255	0.00724965	-0.841846	0.00304906
CG10999	13359	0.523182	3.8119	0.00086196	0.00726855	-0.844857	0.00305806
CG11323	14395	0.550143	3.81159	0.000862613	0.00727013	-0.845582	0.00305996
CG11912	12515	0.575321	3.81102	0.000863844	0.00727658	-0.846947	0.00306185
jhamt	16805	0.472443	3.80942	0.000867306	0.00729823	-0.850778	0.00307083
CG33145	27577	-0.389235	-3.80925	0.000867674	0.00729823	-0.851185	0.00307106
CG5945	16173	0.437355	3.80919	0.000867815	0.00729823	-0.85134	0.00307106
d	14949	0.54139	3.80847	0.000869371	0.00730739	-0.853056	0.00307295
CG6749	9989	0.5026	3.8075	0.00087149	0.00731809	-0.855388	0.00307837
CG8818	27421	0.408558	3.80733	0.000871841	0.00731809	-0.855774	0.00307859
CG31559	13325	0.535218	3.8072	0.000872144	0.00731809	-0.856106	0.00307859
CG33302	15351	0.405316	3.80696	0.000872665	0.00731809	-0.856678	0.00307882
CG30360	28585	0.920039	3.80681	0.000872984	0.00731809	-0.857028	0.00307882
Cap-G	27083	-0.425191	-3.80515	0.000876619	0.00734462	-0.861007	0.00309127
Aats-asn	17279	0.332575	3.80467	0.000877674	0.00734873	-0.862159	0.00309148
mew	5783	0.370954	3.80449	0.000878049	0.00734873	-0.862568	0.00309148
CG1409	1663	0.4292	3.80353	0.000880158	0.00736243	-0.864865	0.00309686
CG10512	12813	0.590201	3.80228	0.000882921	0.00738159	-0.867867	0.00310576
CG6179	7005	0.418544	3.80195	0.000883636	0.00738363	-0.868643	0.00310761
Ucp4A	6873	0.523885	3.80137	0.000884919	0.0073904	-0.870032	0.00310947
CkIIbeta	5513	-0.379498	-3.80052	0.000886801	0.00740216	-0.872066	0.00311483
CG12531	7379	0.493189	3.79837	0.000891582	0.0074381	-0.877215	0.00313072
CG5177	14601	0.708955	3.79742	0.00089371	0.00745188	-0.879498	0.00313606
osm-1	4447	0.555977	3.79596	0.000896961	0.00747209	-0.882974	0.00314323
CG9806	2309	0.483351	3.7959	0.00089709	0.00747209	-0.883112	0.00314323
Cyp4e3	15333	1.10658	3.79522	0.000898629	0.00748092	-0.884754	0.00314856
regucalcin	5551	0.468092	3.79266	0.000904387	0.00752161	-0.890869	0.00316284
CG14538	14669	0.495748	3.7926	0.000904522	0.00752161	-0.891012	0.00316284
CG14897	20585	-0.456671	-3.79237	0.000905033	0.00752161	-0.891552	0.00316284
CG12820	28813	0.506003	3.79219	0.000905441	0.00752161	-0.891984	0.00316284
Tob	6555	0.570519	3.78835	0.000914163	0.00759002	-0.901161	0.0031926
CG1988	18003	-0.749021	-3.78723	0.000916725	0.00760033	-0.903841	0.00319798
CG18745	18225	0.373067	3.78718	0.000916848	0.00760033	-0.90397	0.00319798
Elongin-C	25397	0.528192	3.78717	0.000916863	0.00760033	-0.903985	0.00319798
CG7387	10475	0.514439	3.78683	0.000917634	0.0076027	-0.90479	0.00319977
AnnIX	29523	0.506967	3.78603	0.000919484	0.00760821	-0.906718	0.00320156
Socs36E	17073	0.518191	3.78601	0.000919529	0.00760821	-0.906765	0.00320165
CG3231	3505	-0.336906	-3.78591	0.00091976	0.00760821	-0.907005	0.00320165
CG18599	20945	0.564025	3.78546	0.000920794	0.00761274	-0.908081	0.00320344
CG15776	1301	0.753346	3.78452	0.000922938	0.00762643	-0.910307	0.0032087
RpL34a	23197	0.380131	3.78392	0.000924336	0.00763395	-0.911756	0.00321048
CG7655	20833	0.328619	3.78351	0.000925282	0.00763633	-0.912735	0.00321225
Past1	19595	0.344959	3.78337	0.000925601	0.00763633	-0.913065	0.00321403
CG31676	17685	0.470577	3.78271	0.000927133	0.00764493	-0.914648	0.0032158
Eip71CD	8635	0.574485	3.78206	0.000928631	0.00765325	-0.916194	0.00322104
l(2)not	3257	0.487414	3.78098	0.000931132	0.00766982	-0.918768	0.00322628
Strn-Mlck	26399	0.473875	3.77914	0.000935436	0.00770121	-0.923182	0.00323843
TpnC25D	13997	0.525104	3.77873	0.000936384	0.00770496	-0.924152	0.00324019
CG13599	22427	-0.585777	-3.77805	0.00093798	0.00771404	-0.925782	0.00324541
CG14052	577	0.733835	3.77694	0.000940563	0.00773121	-0.928414	0.00325407
CG32671	5291	0.395338	3.77621	0.000942279	0.00774125	-0.930159	0.00325582
Gcn2	24499	-0.299581	-3.77513	0.000944829	0.00775812	-0.932745	0.00326447
CG18854	15325	0.473879	3.77476	0.000945699	0.00775972	-0.933626	0.0032645
tko	687	0.401858	3.77463	0.000946017	0.00775972	-0.933948	0.0032645
Rapgap1	30189	-0.435112	-3.77368	0.00094825	0.00777396	-0.936204	0.00326969
chic	14277	0.478785	3.77301	0.000949832	0.00777957	-0.937799	0.00327315
CG14610	17975	0.538962	3.77297	0.00094993	0.00777957	-0.937898	0.00327315
CG7431	20889	0.417468	3.7727	0.000950566	0.0077807	-0.938539	0.00327488
RluA-2	15513	-0.38736	-3.77219	0.00095178	0.00778301	-0.93976	0.00327489
alpha-Spec	4303	0.498129	3.77217	0.000951843	0.00778301	-0.939823	0.00327489
GstE5	25593	0.547343	3.77176	0.000952819	0.00778691	-0.940804	0.00327662
Oatp74D	8035	0.411163	3.77057	0.000955643	0.00780592	-0.943637	0.00328522
CG15093	25535	0.421724	3.7702	0.00095653	0.00780908	-0.944524	0.00328694
CG3663	3641	0.34676	3.76875	0.000959979	0.00783005	-0.947969	0.0032938
robl	25925	0.378481	3.7687	0.0009601	0.00783005	-0.948089	0.0032938
CG5778	21905	0.494925	3.76633	0.000965792	0.00787236	-0.953745	0.00331266
to	22923	0.512636	3.76526	0.000968383	0.00788937	-0.956309	0.00331779
CG8031	19697	0.449208	3.76477	0.00096956	0.00789484	-0.957471	0.00332118
CG18449	29803	0.539631	3.76443	0.000970389	0.00789572	-0.958289	0.00332118
CG9918	30703	0.470807	3.76431	0.000970677	0.00789572	-0.958574	0.00332288
CG31926	12259	-0.495395	-3.76118	0.000978294	0.00795145	-0.966052	0.00334503
CG5937	1331	0.489743	3.76092	0.000978922	0.00795145	-0.966666	0.00334503
l(2)k09913	3023	0.360958	3.76069	0.000979491	0.00795145	-0.967222	0.00334503
CG7834	24093	0.513372	3.76044	0.000980089	0.00795145	-0.967806	0.00334665
CG4053	20745	0.434567	3.76027	0.000980505	0.00795145	-0.968212	0.00334665
CG12868	26777	0.472953	3.76024	0.000980581	0.00795145	-0.968286	0.00334665
CG2034	4455	0.354356	3.75971	0.000981868	0.00795777	-0.969542	0.00334833
CG9458	18809	0.69911	3.7583	0.000985337	0.00798174	-0.972916	0.00335681
CG12814	18865	0.537768	3.75667	0.000989338	0.00801	-0.976792	0.0033687
CG9795	31183	-0.477323	-3.75609	0.000990792	0.00801584	-0.978198	0.00337193
mRpS18C	24245	0.420231	3.75597	0.000991084	0.00801584	-0.97848	0.00337193
Tdc2	24959	0.539196	3.75545	0.000992364	0.0080179	-0.979714	0.00337193
gskt	24495	0.466269	3.75545	0.000992365	0.0080179	-0.979715	0.00337193
CG30025	27737	0.492182	3.75506	0.000993318	0.00802145	-0.980633	0.00337359
CG10516	8569	0.517631	3.75466	0.000994331	0.00802549	-0.981608	0.00337524
drl	17331	0.392616	3.75376	0.000996563	0.00803935	-0.983753	0.00338368
CG8478	18775	-0.435899	-3.75262	0.000999378	0.0080579	-0.986451	0.00338872
CG14356	19967	0.498114	3.75237	0.00100002	0.00805891	-0.987065	0.00339037
CG11203	5257	0.53341	3.75192	0.00100114	0.00806382	-0.98814	0.00339201
CG1907	23961	0.439031	3.75144	0.00100234	0.00806933	-0.989286	0.00339365
sano	25435	0.46573	3.75111	0.00100315	0.0080717	-0.99006	0.00339529
CG12481	30869	0.472719	3.74808	0.00101077	0.00812881	-0.997295	0.00341885
CG3430	14467	-0.468449	-3.74781	0.00101145	0.0081301	-0.99794	0.00341885
CG9445	25061	0.475371	3.7469	0.00101375	0.00814439	-1.00011	0.00342723
CG9436	24943	0.570239	3.746	0.00101601	0.00815834	-1.00224	0.00343223
CG8974	6459	-0.480082	-3.74553	0.00101721	0.00816311	-1.00337	0.00343384
CG33475	27945	-0.615473	-3.74536	0.00101765	0.00816311	-1.00378	0.00343546
tutl	29259	0.486578	3.74394	0.00102124	0.00818541	-1.00715	0.00344365
CG6401	25869	-0.394131	-3.74376	0.00102171	0.00818541	-1.00759	0.00344365
klar	3997	0.335625	3.74364	0.001022	0.00818541	-1.00786	0.00344365
CG7637	27891	0.396475	3.7431	0.00102339	0.0081897	-1.00916	0.00344526
CG13224	27667	0.542905	3.74302	0.00102358	0.0081897	-1.00934	0.0034467
CG6479	8151	-0.420074	-3.74261	0.00102465	0.00819376	-1.01033	0.0034467
CG15525	24219	0.58232	3.74241	0.00102514	0.00819376	-1.01079	0.0034467
CG6136	20249	0.335675	3.74179	0.00102673	0.00820228	-1.01228	0.00345166
Cht2	4315	0.387705	3.74115	0.00102836	0.00821113	-1.0138	0.00345326
CG6782	31043	0.346572	3.74036	0.00103039	0.00822317	-1.01569	0.00345821
Tapdelta	27729	0.353605	3.73991	0.00103155	0.00822819	-1.01676	0.00346315
CG13040	8429	0.616495	3.73905	0.00103375	0.00824156	-1.0188	0.0034681
Or7a	1811	0.584265	3.73874	0.00103457	0.00824385	-1.01955	0.00346968
CG10262	17439	0.455675	3.73826	0.00103579	0.00824937	-1.02068	0.00347089
csw	553	-0.501986	-3.73779	0.00103702	0.00825317	-1.02181	0.00347089
LysB	4101	1.64842	3.73767	0.00103732	0.00825317	-1.02209	0.00347089
Lsd-1	22365	0.419829	3.73737	0.0010381	0.00825336	-1.02281	0.00347089
Jheh2	30071	-0.333838	-3.73725	0.0010384	0.00825336	-1.02309	0.00347089
CG5645	9391	-0.46271	-3.73668	0.00103988	0.00826091	-1.02445	0.00347562
CG4678	6649	0.465079	3.73641	0.00104058	0.00826226	-1.02509	0.00347562
Obp56g	25263	0.45032	3.73612	0.00104133	0.00826406	-1.02578	0.00347562
CG14570	13059	0.478085	3.7333	0.00104869	0.00831576	-1.03251	0.00349878
CG13033	8379	0.990048	3.73321	0.00104891	0.00831576	-1.03272	0.00349878
CG33695	30319	0.468025	3.73268	0.0010503	0.00831877	-1.03399	0.00349991
CG33271	9603	0.4368	3.73254	0.00105068	0.00831877	-1.03432	0.00349991
CG31998	29147	-0.415682	-3.73245	0.00105089	0.00831877	-1.03452	0.00349991
CG6465	19071	0.397037	3.73218	0.00105159	0.00831923	-1.03516	0.00349991
Gr93d	21863	-0.363316	-3.73203	0.00105201	0.00831923	-1.03554	0.00349991
Cct5	27479	0.372546	3.73155	0.00105325	0.00832482	-1.03666	0.00350147
Lmpt	29459	0.627424	3.73098	0.00105476	0.00833156	-1.03804	0.00350458
CG9263	16283	0.394045	3.73082	0.00105517	0.00833156	-1.0384	0.00350458
Lsd-1	22367	0.447376	3.72977	0.00105793	0.00834913	-1.0409	0.003511
CG8310	679	0.503865	3.72957	0.00105847	0.00834923	-1.04139	0.003511
CG33290	12921	0.380746	3.72853	0.0010612	0.00836652	-1.04385	0.00351918
CG5195	12693	-0.38903	-3.72729	0.00106449	0.00838821	-1.04681	0.00352735
CG33519	30157	0.721434	3.72682	0.00106573	0.00839151	-1.04792	0.00353042
CG10102	26853	0.44836	3.72673	0.00106598	0.00839151	-1.04815	0.00353042
CG14572	13023	0.663726	3.72615	0.00106751	0.00839932	-1.04952	0.00353526
CG12269	21171	0.557306	3.72556	0.00106908	0.00840744	-1.05093	0.00353679
CG15088	25551	0.524811	3.72408	0.00107303	0.008429	-1.05445	0.0035462
beta-Spec	6855	0.380185	3.72396	0.00107334	0.008429	-1.05473	0.0035462
Eip71CD	8631	0.484157	3.72376	0.00107389	0.008429	-1.05522	0.0035462
CG32709	1929	0.537012	3.72373	0.00107398	0.008429	-1.0553	0.0035462
CG33268	9593	0.557131	3.72196	0.00107872	0.00846195	-1.05951	0.00356092
CG16762	4587	0.912805	3.72138	0.00108026	0.00846984	-1.06088	0.00356244
CG12111	1879	0.56173	3.72105	0.00108115	0.00847252	-1.06166	0.00356395
CG13023	8221	0.568605	3.72066	0.00108222	0.00847663	-1.0626	0.00356546
CG9094	4093	-0.488927	-3.72001	0.00108397	0.00848259	-1.06415	0.00356847
CG12660	1923	0.474964	3.71997	0.00108406	0.00848259	-1.06423	0.00356847
CCKLR-17D1	7077	0.433027	3.71913	0.00108633	0.00849611	-1.06623	0.00357327
[truncated: 13,635 more rows]
