# Supplementary material for: Genetic and systems level analysis of Drosophila sticky/citron kinase and dFmr1 mutants reveals common regulation of genetic networks
Source: BMC Syst Biol. 2008 Nov 25;2:101. doi: 10.1186/1752-0509-2-101 (PMC2610033; doi:10.1186/1752-0509-2-101)
Supplement: Additional file 3 — List of genes commonly misexpressed in sticky and dFmr1 mutants with q<.01. Log fold changes and p-values are reported for all genes that were misexpressed in both sticky and dFmr1 mutants with q<.01. The table can be viewed in Microsoft Excel. [file 1752-0509-2-101-S3.xls]

## Sheet: Sheet1
Gene Name	sti LogFC	p-value	fmr LogFC	p-value
Acox57D-p	0.448639	0.00088002	-0.46332	0.000644453
adat	0.448837	0.000436959	0.394412	0.00150563
Adh	0.645375	1.62184e-05	0.675645	8.65659e-06
Adh	0.645375	1.62184e-05	0.657264	1.58293e-05
Adh	0.645375	1.62184e-05	0.489742	0.000292583
Adhr	0.457692	7.34126e-05	0.508024	1.95425e-05
Ady43A	0.571237	0.000544304	0.607352	0.000288056
Ag5r2	0.845879	3.8417e-08	0.705882	7.76222e-07
alphaTry	0.394474	0.00131121	0.567695	2.34104e-05
Amy-d	0.708531	4.29645e-05	0.559383	0.00061206
Amy-p	0.648745	0.000182852	0.705013	6.92814e-05
antdh	0.886803	3.96679e-05	0.898852	3.34041e-05
Argk	0.465617	6.33673e-05	0.57836	3.42314e-06
Arpc3A	0.464748	5.58448e-05	0.65589	1.06892e-06
Ate1	0.428895	0.000618415	0.350008	0.00370993
AttA	1.45904	0.000219546	1.81509	1.51221e-05
AttB	0.603505	0.000151204	0.465318	0.00200278
AttC	1.28255	0.00112589	1.44026	0.000359317
betaTry	0.55894	0.000191309	0.684717	1.57388e-05
CAH2	0.582459	5.80182e-06	-0.402666	0.000520195
Cbl	0.59073	4.90139e-06	0.55827	1.0866e-05
cer	0.76142	3.19922e-06	0.531236	0.000309
CG10063	0.648915	0.00147126	0.80954	0.000157323
CG10086	0.513938	0.000149298	0.671651	4.6976e-06
CG10131	0.520613	0.000257631	0.586023	6.59468e-05
CG10205	0.719971	4.57729e-07	0.398809	0.00224221
CG10469	0.774472	4.10174e-07	0.409209	0.00128682
CG10531	1.1839	3.5582e-05	0.920446	0.000614944
CG10562	0.529182	0.000106057	0.388287	0.00234853
CG10650	0.521211	0.000322078	0.498571	0.000510176
CG10659	0.702377	4.78988e-06	0.640074	1.74211e-05
CG10664	0.356097	0.000710799	0.773327	1.32914e-08
CG10664	0.356097	0.000710799	0.697585	5.87137e-07
CG10799	0.475272	0.00038572	0.390795	0.00240249
CG10908	0.48026	3.97824e-05	0.557394	5.32579e-06
CG1092	0.477679	0.000380168	0.516648	0.000162082
CG11086	0.840248	8.34703e-08	0.362398	0.00319858
CG1140	0.547552	4.27933e-05	0.374632	0.00225805
CG11455	0.73838	5.29391e-06	0.640423	2.95397e-07
CG11517	1.08743	3.30283e-10	0.361776	0.00227171
CG11796	0.925826	8.34331e-06	0.708311	0.000234917
CG12057	-0.987516	0.000299926	-0.969656	0.000363802
CG12656	0.653274	4.04081e-05	0.607599	9.80274e-05
CG12825	0.608517	0.000427922	0.598487	0.000507054
CG12896	0.640565	9.82855e-05	0.52995	0.00075218
CG12946	0.764733	1.6979e-06	0.507075	0.000338203
CG13038	0.397861	0.00145697	0.425514	0.000781344
CG13135	0.583902	0.000152453	0.575401	0.000179917
CG13135	0.583902	0.000152453	0.689116	0.000263413
CG13309	0.752775	4.46352e-06	0.555266	0.000216474
CG13324	1.07972	2.55955e-08	0.931115	3.17094e-07
CG13325	1.17479	1.41519e-08	0.7607	1.39873e-05
CG13420	0.697801	4.43535e-05	0.780041	1.02009e-05
CG13482	1.05898	9.08868e-09	1.06988	7.54127e-09
CG13499	0.438979	0.000601764	0.557302	0.000389147
CG14177	0.48521	0.000265433	0.411512	0.00135496
CG14327	0.40258	0.000681272	0.339175	0.00311829
CG1461	0.643722	7.81086e-05	0.453362	0.00266386
CG14872	0.455686	0.00149934	0.497033	9.35903e-05
CG14872	0.455686	0.00149934	0.53874	0.000291302
CG15194	0.877317	1.04559e-07	0.658165	8.92789e-06
CG15408	0.486133	0.000738089	0.407801	0.00344437
CG15456	-0.609667	0.000585023	0.785571	3.26143e-05
CG15533	0.934415	2.43509e-05	0.610548	0.00229892
CG15534	0.616862	0.000689291	0.567907	0.00149077
CG15570	-0.618141	4.56747e-05	-0.53954	0.000225852
CG1678	0.756734	0.000120795	1.07895	9.64448e-07
CG16904	0.484886	2.69628e-05	0.538886	6.41398e-06
CG16996	0.58844	4.88118e-06	0.765672	7.63317e-08
CG16998	0.485712	0.000795709	0.489442	0.000739047
CG17012	0.780193	4.42091e-05	1.11329	2.51602e-07
CG17059	0.404078	0.00148414	0.361328	0.00376164
CG17239	0.619446	0.000122139	1.20175	5.11798e-09
CG17242	0.667481	7.14782e-06	0.43173	0.00113897
CG17327	0.691516	6.19146e-07	0.522886	3.42091e-05
CG17327	0.691516	6.19146e-07	0.470887	0.000412342
CG17352	1.24272	7.63483e-11	0.585765	2.48629e-05
CG17352	1.24272	7.63483e-11	0.567497	8.56142e-05
CG17600	0.552978	1.70302e-06	0.455435	0.00374045
CG17664	0.478539	0.000482626	0.423813	0.00153127
CG18067	0.885184	5.92907e-08	0.465211	0.000442558
CG18547	1.09021	4.82834e-09	0.411827	0.0025551
CG18745	0.40672	0.000389022	0.373067	0.000916848
CG1961	0.501835	0.000140634	0.445552	0.000507232
CG30197	0.594499	0.000458765	1.07364	1.52769e-07
CG30360	1.82618	8.96965e-08	0.970631	0.000504707
CG30360	1.82618	8.96965e-08	0.920039	0.000872984
CG31082	0.431159	0.000192153	0.429124	0.000202529
CG31120	0.446685	4.67575e-05	0.332793	0.00113597
CG31267	0.420325	0.000467986	0.517579	4.38042e-05
CG31288	0.441762	0.000389925	0.390404	0.00129645
CG31313	0.89043	5.78924e-06	0.680982	0.000177088
CG31355	0.453545	0.000960326	0.463978	0.000773309
CG31394	0.420985	0.000605035	0.348276	0.00327555
CG31451	-0.824755	1.30169e-05	0.592792	0.000629036
CG31469	0.541862	0.000342927	0.449405	0.00203309
CG3153	0.698116	1.44262e-05	0.673515	3.27662e-05
CG31636	0.510865	0.000346091	0.41384	0.00249524
CG3165	0.486765	0.000190719	-0.499995	0.000140852
CG31681	1.36144	4.0747e-09	0.891299	4.61402e-06
CG31839	0.492809	0.000289877	1.06103	3.11996e-09
CG32207	1.26815	2.04033e-06	-0.743955	0.00126685
CG32231	0.533556	0.000145276	0.684955	5.86381e-06
CG32267	0.499395	3.81988e-05	0.323302	0.00329412
CG32406	0.65964	0.000193272	0.671923	0.000157069
CG32441	0.418328	0.00040238	0.437283	0.000251369
CG32495	0.43946	0.000725549	0.703617	2.14538e-06
CG32495	0.43946	0.000725549	0.377694	0.000148545
CG32495	0.43946	0.000725549	0.44697	0.000566343
CG32642	-0.696942	8.48042e-06	-0.620196	4.00809e-05
CG32709	0.524823	0.00132499	0.537012	0.00107398
CG32939	0.592632	0.000207557	0.44818	0.00297106
CG32984	0.415577	0.000103075	-0.576623	1.19142e-06
CG33080	0.724549	8.73553e-07	0.444262	0.000486645
CG33127	0.523958	0.000251984	0.998948	2.2529e-08
CG33174	0.813652	0.000807967	0.967244	0.000130172
CG3397	-3.40091	2.45095e-16	0.547841	0.00367762
CG3437	0.814944	2.86721e-06	-0.55165	0.0003928
CG3566	0.481219	0.000540086	0.664059	1.1812e-05
CG3609	0.446103	0.000211448	0.757475	1.26633e-07
CG3652	0.347343	0.000652836	-0.399309	0.000148617
CG3706	0.462176	0.000887578	0.607184	4.3944e-05
CG3788	-0.622113	7.76676e-06	0.438798	0.000523023
CG3819	1.00453	0.000331623	0.765727	0.00392565
CG3906	0.415482	0.000698638	0.440217	0.000390021
CG4019	0.464205	0.000214354	0.678695	1.43079e-06
CG4019	0.464205	0.000214354	0.812769	0.000240774
CG4020	0.437022	0.000618399	0.554906	4.22065e-05
CG4140	0.370461	0.00105922	0.696364	3.24924e-07
CG4288	0.50043	0.000110784	0.577385	1.8504e-05
CG4363	1.50497	1.73985e-11	0.425857	0.00256375
CG4461	0.676109	1.33741e-05	0.835714	5.84949e-07
CG4593	0.380156	0.000365695	0.442933	6.46633e-05
CG4653	1.21359	2.86171e-11	1.38331	1.92029e-12
CG4666	0.471993	0.000549655	0.497364	0.000320211
CG4734	1.61823	9.68525e-10	1.13336	5.17213e-07
CG4757	1.45159	8.96099e-06	1.12184	0.000222383
CG4835	0.427063	0.00048613	-0.352312	0.00281295
CG4847	1.14939	3.32219e-05	1.63556	1.81589e-07
CG4847	1.14939	3.32219e-05	1.64773	2.17623e-07
CG4847	1.14939	3.32219e-05	1.65763	2.26264e-07
CG4847	1.14939	3.32219e-05	1.66751	5.68662e-07
CG4847	1.14939	3.32219e-05	1.17739	2.35163e-06
CG5010	0.370453	0.000464728	0.751835	2.08321e-08
CG5493	0.40197	0.000838445	0.36352	0.00207612
CG5506	1.13028	1.65534e-09	0.683163	7.25904e-06
CG5532	0.396498	0.000496491	0.761263	6.16545e-08
CG5724	0.517455	0.000221767	0.412598	0.00201377
CG5791	0.430641	0.000749672	0.575716	2.80851e-05
CG5804	0.487837	0.000109905	0.634649	3.41164e-06
CG5945	0.788702	4.51002e-07	0.437355	0.000867815
CG6218	0.404755	0.000161735	0.432309	7.48785e-05
CG6432	0.663868	1.65533e-05	0.80171	1.07976e-06
CG6465	0.405204	0.000868325	0.397037	0.00105159
CG6503	0.563285	0.000119419	0.90505	1.37306e-07
CG6602	0.448516	0.000711189	0.518011	0.000155743
CG6687	0.493154	0.000441917	0.532218	0.000195563
CG6852	0.323689	0.000795372	0.584114	3.85227e-07
CG6910	0.691711	8.80727e-05	0.584776	0.000554966
CG6959	0.427148	0.000786937	0.656896	4.39907e-06
CG7267	0.500402	0.000103712	0.595267	1.13405e-05
CG7300	0.720435	0.000556142	0.850346	9.05834e-05
CG7548	0.532268	0.000344154	0.538675	0.000303151
CG7778	0.486292	0.000405051	0.550551	0.000102638
CG7834	0.327414	0.00134654	0.542449	3.44294e-06
CG7834	0.327414	0.00134654	0.513372	0.000980089
CG7900	0.549323	0.000973878	-0.469059	0.00376249
CG7968	1.05036	1.00898e-07	0.455249	0.00336076
CG7992	0.543427	0.000125477	0.755042	1.51122e-06
CG8299	0.623373	0.000137177	0.527846	0.000792409
CG8562	0.6804	4.97626e-06	0.633582	1.34934e-05
CG8586	0.449082	0.000735524	0.705158	2.92811e-06
CG8628	0.98471	0.000336109	1.06167	0.000147046
CG8680	0.572432	0.000116897	0.49419	0.000572291
CG8774	0.67096	2.55288e-05	0.663357	2.96005e-05
CG8908	0.588332	1.74892e-05	0.42353	0.000767005
CG9013	0.500662	0.000653881	0.458982	0.00147566
CG9080	0.616404	2.99939e-05	0.820461	4.74592e-07
CG9186	1.13279	2.42591e-05	0.787987	0.00133079
CG9186	1.13279	2.42591e-05	0.664177	0.00239313
CG9331	0.408697	0.000992383	0.440553	0.000476604
CG9396	1.17113	4.96315e-09	0.727332	1.1274e-05
CG9459	0.487305	0.00131542	0.534805	0.000541832
CG9463	1.46221	1.0595e-07	0.623135	0.00392133
CG9468	0.516713	0.000184017	0.373498	0.00389548
CG9515	0.80533	0.000584516	0.778582	0.000813182
CG9672	0.720845	1.30276e-05	1.0112	6.98949e-08
CG9673	0.598622	9.275e-05	0.509757	0.000539098
CG9675	0.621751	0.000839911	0.849636	2.462e-05
CG9676	0.440165	0.000680935	0.511899	0.000136769
CG9903	0.475225	0.00087456	0.769637	2.4179e-06
CG9928	0.596061	0.00047207	0.868176	4.57953e-06
cora	0.440367	0.00139126	0.384266	0.00209409
cry	0.410352	0.00110034	0.565107	4.79126e-05
Cyp4d20	0.924015	5.06306e-07	0.459053	0.00245947
Dbi	0.632725	0.000569728	0.97326	2.70535e-06
Dbi	0.632725	0.000569728	0.950762	2.93596e-06
decay	0.552752	9.57167e-05	0.408577	0.00205135
Dl	1.06533	1.76202e-09	0.686543	8.33126e-05
Doc2	0.39859	0.00124782	0.681208	1.91334e-06
dro4	0.961064	0.00066789	2.05725	1.53581e-08
dyn-p25	0.487775	3.50578e-05	0.372356	0.00223891
etaTry	0.456262	0.00137493	0.563235	0.000162692
fh	0.679983	1.66192e-06	0.459314	0.00027339
fit	0.762087	0.00141424	0.845402	0.0005274
fne	0.42167	0.000653559	0.381508	0.00165692
Fs	0.386708	0.000371803	0.318887	0.00227772
Gld	0.487318	0.000306867	0.656688	7.69814e-06
GS	0.32507	0.00142681	0.416412	0.000111484
GstE3	0.64308	6.78406e-05	0.868473	1.05415e-06
GstE5	0.586864	0.000481505	0.547343	0.000952819
Hsp22	0.690212	0.000144834	1.4813	0.000199804
Ilp5	0.402724	0.000919584	0.683948	1.27553e-06
Ipod	2.24095	0.000852146	1.89899	0.00357702
Jon25Bii	0.55203	0.000280742	0.573838	0.000183535
Jon25Biii	0.738013	5.20918e-05	1.25301	1.59017e-08
kappaTry	0.458238	0.000652245	0.587738	3.97849e-05
KCNQ	0.635881	1.86767e-06	0.654587	0.00282911
l(2)06496	0.627911	0.000102321	0.479264	0.00163247
lambdaTry	0.749085	1.74828e-06	0.684038	6.62499e-06
Lcp65Aa	0.683767	0.000113722	0.602762	0.000452426
Lcp65Ab1	0.501051	0.00147568	0.877737	1.74561e-06
Lcp65Ab2	0.567908	0.00137249	0.658224	0.000323868
lectin-37Db	0.7703	5.69638e-09	0.444147	3.33877e-05
Lsp1beta	1.15703	6.15465e-05	0.82	0.00214766
LvpD	0.901662	7.46339e-07	0.46206	0.00232891
LvpL	0.999219	5.84861e-05	0.886676	0.000234443
LysX	0.496123	0.000544202	0.716761	6.29363e-06
mex1	0.868158	5.53912e-08	0.522982	9.36911e-05
MtnA	0.896373	6.8113e-07	0.554013	0.000380911
Myo61F	0.48106	0.000107315	0.371902	0.00151146
Ndae1	0.531563	0.000137218	0.396688	0.0024538
nec	0.431467	0.000700497	0.704845	1.49835e-06
Nsf2	0.3382	0.000995427	0.343725	0.000854141
NtR	0.470717	0.00108717	0.632034	4.38562e-05
Obp18a	0.392075	0.00118015	0.859507	2.92248e-08
ORMDL	1.11529	0.00140599	1.70905	1.11752e-05
Pdh	0.583382	0.000511778	0.69524	7.30956e-05
PGRP-LC	0.981363	2.49556e-08	0.463256	0.000764691
PGRP-LC	0.981363	2.49556e-08	0.430438	0.00155003
PGRP-SB1	1.08939	1.76546e-08	0.844089	1.2415e-06
PGRP-SC1a	0.711925	1.16121e-05	0.669699	2.63011e-05
PGRP-SC1b	0.665574	0.00011051	0.711505	4.93606e-05
Prosalpha3T	0.516347	0.000870316	0.486676	0.0014997
Rapgap1	0.517301	0.000157643	-0.435112	0.00094825
Reg-3	0.672025	2.46122e-05	0.655263	3.41248e-05
Rh4	0.5685	0.000589732	0.582976	0.000457585
RpS10a	0.796512	0.000574149	1.22042	2.89964e-06
Rtc1	0.63964	5.91212e-07	0.298548	0.00435588
SelR	0.39673	0.000390249	0.576431	0.0032387
Sodh-1	0.792352	0.00102119	0.684197	0.0035872
spas	0.518845	0.000571706	-0.449572	0.00213985
Spn43Ab	0.469077	0.0007332	0.466762	0.000769169
sty	0.464435	0.000982949	0.726431	1.68734e-06
Surf1	0.527799	2.68022e-05	0.388406	0.000847217
Tal	0.432266	0.000204694	0.684603	3.80713e-07
TepIV	0.585956	0.000153705	0.529374	0.000459948
Tsf1	1.58025	1.45831e-06	1.26932	3.19157e-05
Tsp29Fa	0.654788	3.25724e-05	0.506318	0.000606027
Tsp29Fb	0.461986	0.000313796	0.361061	0.00309792
Tsp42Ec	0.732777	1.10134e-05	0.577016	0.000213233
Tsp42El	0.488704	7.85847e-05	0.562576	1.2914e-05
Tsp42Eq	0.478182	0.000197463	0.534223	5.37142e-05
Uro	0.976999	0.00149197	1.23941	0.000132277
w	-1.26222	0.00106683	1.05965	0.00461366
